# Supplementary material for: 1-Chloro­methyl-4-nitro­benzene
Source: Acta Crystallogr Sect E Struct Rep Online. 2010 Jun 16;66(Pt 7):o1667. doi: 10.1107/S1600536810022191 (PMC3006927; doi:10.1107/S1600536810022191)
Supplement: Supplementary file 1 [file e-66-o1667-sup1.cif]

##############################################################################
###                                                                        ###
###        Electronic paper (Acta Crystallographica Section E)             ###
###                                                                        ###
##############################################################################
#                                                                            #
# This CIF contains the data in a paper accepted for publication in Acta     #
# Crystallographica Section E. It conforms to the requirements of Notes      #
# for Authors for Section E, and has been peer reviewed under the auspices   #
# of the IUCr Commission on Journals.                                        #
#                                                                            #
# Full details of the Crystallographic Information File format               #
# are given in the paper "The Crystallographic Information File (CIF):       #
# a New Standard Archive File for Crystallography" by S. R. Hall, F. H.      #
# Allen and I. D. Brown [Acta Cryst. (1991), A47, 655-685].                  #
#                                                                            #
# The current version of the core CIF dictionary is obtainable from          #
# ftp://ftp.iucr.org/pub/cif_core.dic. The current version number is 2.4.    #
#                                                                            #
# Software is freely available for graphical display of the structure(s) in  #
# this CIF.  For information consult the CIF home page http://www.iucr.org/  #
# cif/home.html                                                              #
#                                                                            #
# This file may be used for bona fide research purposes within the           #
# scientific community so long as proper attribution is given to the journal # 
# article from which it was obtained.                                        #
#                                                                            #
##############################################################################
                                             
data_global
_audit_creation_method     'PLATON <TABLE ACC> option'
_journal_date_recd_electronic     2010-06-09
_journal_date_accepted     2010-06-09
_journal_name_full     'Acta Crystallographica, Section E'
_journal_year     2010
_journal_volume     66
_journal_issue      7
_journal_page_first     o1667
_journal_page_last     o1667
_journal_paper_category     QO
_journal_coeditor_code     HB5491
_publ_contact_author_name
;
Mehmet Akkurt
;
_publ_contact_author_address
; Department of Physics
  Faculty of Arts and Sciences
  Erciyes University
  38039 Kayseri
  Turkey
;
_publ_contact_author_email     'akkurt@erciyes.edu.tr'
_publ_contact_author_fax     '+90-352-4374933'
_publ_contact_author_phone     '+90-352-4374901 extra 33106'
_publ_section_title
;
1-Chloromethyl-4-nitrobenzene
;
loop_
    _publ_author_name
    _publ_author_footnote
    _publ_author_address
    'Aziz-ur-Rehman'
                 'Additional corresponding author, e-mail: atrabbasi@yahoo.com.'
;
Department of Chemistry,
Government College University,
Lahore 54000,
Pakistan
;
    'Ammar Yasir' .
;
Department of Chemistry,
Government College University,
Lahore 54000,
Pakistan
;
    'Mehmet Akkurt' .
;
  Department of Physics,
  Faculty of Arts and Sciences,
  Erciyes University,
  38039 Kayseri,
  Turkey
;
    'Muhammad Athar Abbasi' .
;
Department of Chemistry,
Government College University,
Lahore 54000,
Pakistan
;
    'Muhammad Jahangir' .
;
Department of Chemistry,
Government College University,
Lahore 54000,
Pakistan
;
    'Islam Ullah Khan' .
;
Department of Chemistry,
Government College University,
Lahore 54000,
Pakistan
;
data_I
_chemical_name_systematic
;
1-Chloromethyl-4-nitrobenzene
;
_chemical_name_common     ?
_chemical_formula_moiety     'C7 H6 Cl N O2'
_chemical_formula_sum     'C7 H6 Cl N O2'
_chemical_formula_structural     ?
_chemical_formula_iupac     'C7 H6 Cl N O2'
_chemical_formula_weight     171.58
_chemical_melting_point     ?
_symmetry_cell_setting     orthorhombic
_symmetry_space_group_name_H-M     'P 21 21 21'
_symmetry_space_group_name_Hall     'P 2ac 2ab'
loop_
    _symmetry_equiv_pos_site_id
    _symmetry_equiv_pos_as_xyz
    1 x,y,z
    2 1/2-x,-y,1/2+z
    3 1/2+x,1/2-y,-z
    4 -x,1/2+y,1/2-z
_cell_length_a     4.74340(10)
_cell_length_b     6.4189(2)
_cell_length_c     24.9413(11)
_cell_angle_alpha     90
_cell_angle_beta     90
_cell_angle_gamma     90
_cell_volume     759.40(4)
_cell_formula_units_Z     4
_cell_measurement_reflns_used     1957
_cell_measurement_theta_min     3.27
_cell_measurement_theta_max     26.72
_cell_measurement_temperature     296(2)
_cell_special_details
;
;
_exptl_crystal_description     'needle'
_exptl_crystal_colour     'colourless'
_exptl_crystal_size_max     0.35
_exptl_crystal_size_mid     0.11
_exptl_crystal_size_min     0.10
_exptl_crystal_size_rad     ?
_exptl_crystal_density_diffrn     1.501
_exptl_crystal_density_meas     ?
_exptl_crystal_density_method     'Not Measured'
_exptl_crystal_F_000     352
_exptl_absorpt_coefficient_mu     0.446
_exptl_absorpt_correction_type     none
_exptl_absorpt_process_details     ?
_exptl_absorpt_correction_T_min     ?
_exptl_absorpt_correction_T_max     ?
_exptl_special_details
;
;
_diffrn_ambient_temperature     296(2)
_diffrn_radiation_type     'MoK\a'
_diffrn_radiation_wavelength     0.71073
_diffrn_radiation_source     'sealed tube'
_diffrn_radiation_monochromator     'graphite'
_diffrn_measurement_device_type     'Bruker APEXII CCD'
_diffrn_measurement_method     '\f and \w scans'
_diffrn_detector_area_resol_mean     ?
_diffrn_reflns_number     4389
_diffrn_reflns_av_R_equivalents     0.0184
_diffrn_reflns_av_sigmaI/netI     0.0249
_diffrn_reflns_theta_min     3.27
_diffrn_reflns_theta_max     28.30
_diffrn_reflns_theta_full     28.30
_diffrn_measured_fraction_theta_max     0.977
_diffrn_measured_fraction_theta_full     0.977
_diffrn_reflns_limit_h_min     -5
_diffrn_reflns_limit_h_max     6
_diffrn_reflns_limit_k_min     -8
_diffrn_reflns_limit_k_max     5
_diffrn_reflns_limit_l_min     -33
_diffrn_reflns_limit_l_max     17
_diffrn_reflns_reduction_process
;
;
_diffrn_standards_number     0
_diffrn_standards_interval_count     ?
_diffrn_standards_decay_%     ?
_refine_special_details
;
Refinement on <i>F</i>^2^ for ALL reflections except those flagged by the user
for potential systematic errors. Weighted <i>R</i>-factors <i>wR</i> and all
goodnesses of fit <i>S</i> are based on <i>F</i>^2^, conventional
<i>R</i>-factors <i>R</i> are based on <i>F</i>, with <i>F</i> set to zero for
negative <i>F</i>^2^. The observed criterion of <i>F</i>^2^ > \s(<i>F</i>^2^)
is used only for calculating -<i>R</i>-factor-obs <i>etc</i>. and is not
relevant to the choice of reflections for refinement. <i>R</i>-factors based
on <i>F</i>^2^ are statistically about twice as large as those based on
<i>F</i>, and <i>R</i>-factors based on ALL data will be even larger.
;
_reflns_number_total     1816
_reflns_number_gt     1586
_reflns_threshold_expression     I>2\s(I)
_refine_ls_structure_factor_coef     Fsqd
_refine_ls_matrix_type     full
_refine_ls_R_factor_all     0.0485
_refine_ls_R_factor_gt     0.0412
_refine_ls_wR_factor_gt     0.0982
_refine_ls_wR_factor_ref     0.1028
_refine_ls_goodness_of_fit_ref     1.041
_refine_ls_restrained_S_all     1.041
_refine_ls_number_reflns     1816
_refine_ls_number_parameters     100
_refine_ls_number_restraints     0
_refine_ls_number_constraints     ?
_refine_ls_hydrogen_treatment     constr
_refine_ls_weighting_scheme     calc
_refine_ls_weighting_details
         'calc w=1/[\s^2^(Fo^2^)+(0.0490P)^2^+0.1709P] where P=(Fo^2^+2Fc^2^)/3'
_atom_sites_solution_hydrogens     geom
_atom_sites_solution_primary     direct
_atom_sites_solution_secondary     difmap
_refine_ls_shift/su_max     0.000
_refine_ls_shift/su_mean     0.000
_refine_diff_density_max     0.331
_refine_diff_density_min     -0.337
_refine_ls_extinction_method     none
_refine_ls_abs_structure_details     'Flack (1983), 662 Freidel pairs'
_refine_ls_abs_structure_Flack     0.02(11)
loop_
    _atom_type_symbol
    _atom_type_description
    _atom_type_scat_dispersion_real
    _atom_type_scat_dispersion_imag
    _atom_type_scat_source
    O O 0.0106 0.0060 'International Tables Vol C Tables 4.2.6.8 and 6.1.1.4'
    N N 0.0061 0.0033 'International Tables Vol C Tables 4.2.6.8 and 6.1.1.4'
    Cl Cl 0.1484 0.1585 'International Tables Vol C Tables 4.2.6.8 and 6.1.1.4'
    H H 0.0000 0.0000 'International Tables Vol C Tables 4.2.6.8 and 6.1.1.4'
    C C 0.0033 0.0016 'International Tables Vol C Tables 4.2.6.8 and 6.1.1.4'
_computing_data_collection     'APEX2 (Bruker, 2007)'
_computing_cell_refinement     'SAINT (Bruker, 2007)'
_computing_data_reduction     'SAINT (Bruker, 2007)'
_computing_structure_solution     'SHELXS97 (Sheldrick, 2008)'
_computing_structure_refinement     'SHELXL97 (Sheldrick, 2008)'
_computing_molecular_graphics     'ORTEP-3 (Farrugia, 1997)'
_computing_publication_material
        'WinGX (Farrugia, 1999), PARST (Nardelli, 1983) and PLATON (Spek, 2009)'
loop_
    _atom_site_type_symbol
    _atom_site_label
    _atom_site_fract_x
    _atom_site_fract_y
    _atom_site_fract_z
    _atom_site_U_iso_or_equiv
    _atom_site_thermal_displace_type
    _atom_site_calc_flag
    _atom_site_refinement_flags
    _atom_site_occupancy
    Cl Cl1 0.75015(18) 0.45250(12) 0.22343(3) 0.0812(3) Uani . . 1.000
    O O1 1.4188(4) -0.3381(3) 0.07002(7) 0.0621(6) Uani . . 1.000
    O O2 1.4761(4) -0.0854(3) 0.01453(7) 0.0601(6) Uani . . 1.000
    N N1 1.3647(3) -0.1634(3) 0.05351(7) 0.0434(5) Uani . . 1.000
    C C1 1.1532(4) -0.0398(3) 0.08269(7) 0.0364(5) Uani . . 1.000
    C C2 1.0829(4) 0.1540(3) 0.06377(7) 0.0421(6) Uani . . 1.000
    C C3 0.8901(4) 0.2704(3) 0.09215(8) 0.0437(6) Uani . . 1.000
    C C4 0.7690(4) 0.1928(3) 0.13883(7) 0.0393(5) Uani . . 1.000
    C C5 0.8402(5) -0.0046(3) 0.15629(8) 0.0472(6) Uani . . 1.000
    C C6 1.0341(5) -0.1235(3) 0.12836(8) 0.0459(6) Uani . . 1.000
    C C7 0.5663(5) 0.3213(4) 0.17034(8) 0.0533(7) Uani . . 1.000
    H H2 1.16370 0.20560 0.03250 0.0510 Uiso calc R 1.000
    H H3 0.84040 0.40230 0.08000 0.0520 Uiso calc R 1.000
    H H5 0.75690 -0.05800 0.18710 0.0570 Uiso calc R 1.000
    H H6 1.08280 -0.25630 0.14000 0.0550 Uiso calc R 1.000
    H H7A 0.42040 0.23280 0.18530 0.0640 Uiso calc R 1.000
    H H7B 0.47710 0.42290 0.14710 0.0640 Uiso calc R 1.000
loop_
    _atom_site_aniso_label
    _atom_site_aniso_U_11
    _atom_site_aniso_U_22
    _atom_site_aniso_U_33
    _atom_site_aniso_U_12
    _atom_site_aniso_U_13
    _atom_site_aniso_U_23
    Cl1 0.0957(5) 0.0831(5) 0.0647(4) 0.0041(4) 0.0047(4) -0.0299(3)
    O1 0.0677(11) 0.0514(9) 0.0671(10) 0.0222(8) -0.0024(8) 0.0041(8)
    O2 0.0584(10) 0.0629(11) 0.0591(9) 0.0072(8) 0.0175(8) 0.0010(8)
    N1 0.0412(8) 0.0450(9) 0.0440(8) 0.0046(8) -0.0047(7) -0.0051(7)
    C1 0.0336(8) 0.0382(9) 0.0374(8) 0.0008(7) -0.0048(7) -0.0001(7)
    C2 0.0446(10) 0.0451(11) 0.0366(9) 0.0024(9) 0.0012(7) 0.0076(8)
    C3 0.0496(11) 0.0409(10) 0.0406(9) 0.0079(9) -0.0016(8) 0.0079(8)
    C4 0.0362(9) 0.0460(10) 0.0357(8) 0.0024(9) -0.0033(7) -0.0008(7)
    C5 0.0526(11) 0.0495(12) 0.0394(9) -0.0012(9) 0.0046(8) 0.0080(8)
    C6 0.0500(11) 0.0405(10) 0.0471(10) 0.0015(9) 0.0001(9) 0.0084(8)
    C7 0.0510(12) 0.0613(13) 0.0475(11) 0.0111(12) 0.0033(9) -0.0004(10)
_geom_special_details
;
Bond distances, angles <i>etc</i>. have been calculated using the rounded
fractional coordinates. All su's are estimated from the variances of the
(full) variance-covariance matrix. The cell e.s.d.'s are taken into account in
the estimation of distances, angles and torsion angles
;
loop_
    _geom_bond_atom_site_label_1
    _geom_bond_atom_site_label_2
    _geom_bond_site_symmetry_1
    _geom_bond_site_symmetry_2
    _geom_bond_distance
    _geom_bond_publ_flag
    Cl1 C7 . . 1.795(2) no
    O1 N1 . . 1.222(3) no
    O2 N1 . . 1.215(2) no
    N1 C1 . . 1.472(3) no
    C1 C2 . . 1.372(3) no
    C1 C6 . . 1.380(3) no
    C2 C3 . . 1.377(3) no
    C3 C4 . . 1.391(3) no
    C4 C5 . . 1.382(3) no
    C4 C7 . . 1.491(3) no
    C5 C6 . . 1.383(3) no
    C2 H2 . . 0.9300 no
    C3 H3 . . 0.9300 no
    C5 H5 . . 0.9300 no
    C6 H6 . . 0.9300 no
    C7 H7A . . 0.9700 no
    C7 H7B . . 0.9700 no
loop_
    _geom_angle_atom_site_label_1
    _geom_angle_atom_site_label_2
    _geom_angle_atom_site_label_3
    _geom_angle_site_symmetry_1
    _geom_angle_site_symmetry_2
    _geom_angle_site_symmetry_3
    _geom_angle
    _geom_angle_publ_flag
    O1 N1 O2 . . . 123.83(19) no
    O1 N1 C1 . . . 118.12(17) no
    O2 N1 C1 . . . 118.05(18) no
    N1 C1 C2 . . . 118.98(16) no
    N1 C1 C6 . . . 118.51(17) no
    C2 C1 C6 . . . 122.51(18) no
    C1 C2 C3 . . . 118.48(17) no
    C2 C3 C4 . . . 120.69(18) no
    C3 C4 C5 . . . 119.43(18) no
    C3 C4 C7 . . . 120.64(18) no
    C5 C4 C7 . . . 119.93(18) no
    C4 C5 C6 . . . 120.65(18) no
    C1 C6 C5 . . . 118.22(18) no
    Cl1 C7 C4 . . . 109.58(16) no
    C1 C2 H2 . . . 121.00 no
    C3 C2 H2 . . . 121.00 no
    C2 C3 H3 . . . 120.00 no
    C4 C3 H3 . . . 120.00 no
    C4 C5 H5 . . . 120.00 no
    C6 C5 H5 . . . 120.00 no
    C1 C6 H6 . . . 121.00 no
    C5 C6 H6 . . . 121.00 no
    Cl1 C7 H7A . . . 110.00 no
    Cl1 C7 H7B . . . 110.00 no
    C4 C7 H7A . . . 110.00 no
    C4 C7 H7B . . . 110.00 no
    H7A C7 H7B . . . 108.00 no
loop_
    _geom_torsion_atom_site_label_1
    _geom_torsion_atom_site_label_2
    _geom_torsion_atom_site_label_3
    _geom_torsion_atom_site_label_4
    _geom_torsion_site_symmetry_1
    _geom_torsion_site_symmetry_2
    _geom_torsion_site_symmetry_3
    _geom_torsion_site_symmetry_4
    _geom_torsion
    _geom_torsion_publ_flag
    O1 N1 C1 C2 . . . . -177.90(18) no
    O1 N1 C1 C6 . . . . 2.4(3) no
    O2 N1 C1 C2 . . . . 2.4(3) no
    O2 N1 C1 C6 . . . . -177.28(19) no
    N1 C1 C2 C3 . . . . -178.37(17) no
    C6 C1 C2 C3 . . . . 1.3(3) no
    N1 C1 C6 C5 . . . . 178.55(18) no
    C2 C1 C6 C5 . . . . -1.1(3) no
    C1 C2 C3 C4 . . . . -0.2(3) no
    C2 C3 C4 C5 . . . . -1.0(3) no
    C2 C3 C4 C7 . . . . 178.30(19) no
    C3 C4 C5 C6 . . . . 1.2(3) no
    C7 C4 C5 C6 . . . . -178.1(2) no
    C3 C4 C7 Cl1 . . . . -95.5(2) no
    C5 C4 C7 Cl1 . . . . 83.8(2) no
    C4 C5 C6 C1 . . . . -0.2(3) no
loop_
    _geom_hbond_atom_site_label_D
    _geom_hbond_atom_site_label_H
    _geom_hbond_atom_site_label_A
    _geom_hbond_site_symmetry_A
    _geom_hbond_distance_DH
    _geom_hbond_distance_HA
    _geom_hbond_distance_DA
    _geom_hbond_angle_DHA
    _geom_hbond_publ_flag
    C7 H7B O1 1_465 0.97 2.48 3.396(3) 158 yes
