# Supplementary material for: 1-Chloro­methyl-4-nitro­benzene
Source: Acta Crystallogr Sect E Struct Rep Online. 2010 Jun 16;66(Pt 7):o1667. doi: 10.1107/S1600536810022191 (PMC3006927; doi:10.1107/S1600536810022191)
Supplement: Supplementary file 2 [file e-66-o1667-Isup2.hkl]

# 
# h,k,l, Fc-squared, Fo-squared, sigma(Fo-squared) and status flag 
# 
data_I
_shelx_title ' AZIZ-1 in P2(1)2(1)2(1)' 
_shelx_refln_list_code          4 
_shelx_F_calc_maximum       52.81 
_exptl_crystal_F_000       352.00 
_reflns_d_resolution_high  0.7495 
 
loop_ 
 _symmetry_equiv_pos_as_xyz 
 'x, y, z' 
 '-x+1/2, -y, z+1/2' 
 '-x, y+1/2, -z+1/2' 
 'x+1/2, -y+1/2, -z' 
 
_cell_length_a     4.7434 
_cell_length_b     6.4189 
_cell_length_c    24.9413 
_cell_angle_alpha  90.000 
_cell_angle_beta   90.000 
_cell_angle_gamma  90.000 
 
_shelx_F_squared_multiplier     1.000 
 
loop_ 
 _refln_index_h 
 _refln_index_k 
 _refln_index_l 
 _refln_F_squared_calc 
 _refln_F_squared_meas 
 _refln_F_squared_sigma 
 _refln_observed_status 
   2   0   0       17.98       15.69      0.47 o 
   4   0   0        0.13       -0.65      0.65 o 
   2   1   0      421.06      409.64      3.06 o 
   4   1   0       66.62       60.69      1.14 o 
   5   1   0       12.65       13.95      0.91 o 
   0   2   0      210.54      223.83      2.13 o 
   1   2   0      186.29      185.48      1.91 o 
   2   2   0      675.90      627.89      5.70 o 
   3   2   0        0.16       -0.31      0.31 o 
   4   2   0       40.08       36.22      1.55 o 
   5   2   0        0.18       -0.86      0.86 o 
   6   2   0       19.17       22.56      2.23 o 
   1   3   0       61.09       65.29      0.85 o 
   2   3   0       47.40       47.13      1.02 o 
   3   3   0      403.42      385.05      4.76 o 
   4   3   0        3.79        2.65      0.89 o 
   5   3   0        5.58        3.85      1.04 o 
   0   4   0       18.35       10.93      1.20 o 
   2   4   0      341.54      330.08      3.68 o 
   3   4   0      130.14      131.79      2.40 o 
   4   4   0        0.86        1.24      0.90 o 
   5   4   0        0.15       -0.66      1.20 o 
   1   5   0        6.81        4.79      0.50 o 
   2   5   0      321.51      334.28      4.19 o 
   3   5   0        6.75        8.85      1.31 o 
   4   5   0        3.20        1.71      1.01 o 
   5   5   0        7.92        8.24      1.91 o 
   0   6   0       89.26       99.04      3.45 o 
   1   6   0        1.10        0.92      0.72 o 
   2   6   0        0.41        1.40      1.11 o 
   3   6   0       13.51       16.43      2.25 o 
   4   6   0       10.80       12.32      2.23 o 
   1   7   0        6.36        4.66      0.97 o 
   2   7   0       14.88       18.48      2.28 o 
   3   7   0        0.01       -1.17      1.17 o 
   0   8   0        3.74        1.94      1.31 o 
   1   8   0        0.19        1.14      1.40 o 
   2   8   0        4.17        4.11      1.71 o 
   1   0   1       88.88       77.50      0.65 o 
   2   0   1      521.38      497.14      3.16 o 
   3   0   1      102.53       92.17      1.16 o 
   4   0   1        0.57        0.80      0.28 o 
   5   0   1        6.51        5.84      0.89 o 
  -5   1   1       15.20       17.68      0.96 o 
  -4   1   1       10.20       12.34      0.57 o 
  -3   1   1      112.09      118.84      1.30 o 
  -2   1   1      274.55      301.49      2.34 o 
   2   1   1      274.77      304.21      2.34 o 
   3   1   1      108.91      110.42      1.31 o 
   4   1   1       10.30       11.80      0.93 o 
   5   1   1       15.26       16.60      0.96 o 
  -6   2   1        3.76        2.77      1.37 o 
  -5   2   1        4.08        2.68      1.17 o 
  -4   2   1       12.92       14.56      0.83 o 
  -3   2   1       48.32       49.31      1.01 o 
  -2   2   1      170.11      182.25      1.48 o 
  -1   2   1      142.82      140.55      1.21 o 
   0   2   1     1791.65     1835.34     29.89 o 
   1   2   1      140.98      138.20      1.70 o 
   2   2   1      160.19      169.90      2.33 o 
   3   2   1       47.89       48.41      1.94 o 
   4   2   1       12.22       13.06      1.90 o 
   5   2   1        4.08        3.47      0.96 o 
   6   2   1        3.85        3.28      1.40 o 
  -5   3   1        1.15        1.80      1.17 o 
  -4   3   1        5.08        4.96      0.98 o 
  -3   3   1      197.47      202.93      3.40 o 
  -2   3   1      107.72      111.93      1.43 o 
  -1   3   1      416.78      415.37      3.43 o 
   0   3   1     1216.74     1352.52     10.34 o 
   1   3   1      429.29      426.00      3.87 o 
   2   3   1      108.38      114.01      1.83 o 
   3   3   1      190.26      199.48      3.03 o 
   4   3   1        5.02        4.56      1.00 o 
   5   3   1        1.04        1.68      0.92 o 
  -5   4   1        2.55        2.23      1.37 o 
  -4   4   1       34.67       37.05      1.79 o 
  -3   4   1      219.96      219.67      4.25 o 
  -2   4   1      272.94      266.55      3.83 o 
  -1   4   1       22.48       22.64      1.04 o 
   0   4   1      687.14      714.87      7.46 o 
   1   4   1       21.69       19.71      0.90 o 
   2   4   1      272.80      266.38      2.88 o 
   3   4   1      219.54      216.62      4.75 o 
   4   4   1       34.06       34.35      1.86 o 
   5   4   1        2.54        2.18      0.99 o 
  -5   5   1        2.99        4.28      1.71 o 
  -4   5   1        2.89        2.42      1.40 o 
  -3   5   1       36.26       36.35      1.85 o 
  -2   5   1       10.70       11.30      1.28 o 
  -1   5   1      125.95      128.50      2.00 o 
   0   5   1       25.63       25.86      1.16 o 
   1   5   1      121.84      126.01      1.68 o 
   2   5   1       11.06       10.53      0.83 o 
   3   5   1       36.48       40.09      1.92 o 
   4   5   1        2.87        1.69      1.00 o 
   5   5   1        2.81        2.28      1.54 o 
  -4   6   1        6.21        5.16      1.83 o 
  -3   6   1        4.25        4.25      1.63 o 
  -2   6   1       24.37       25.45      1.32 o 
  -1   6   1        7.26        6.05      1.17 o 
   0   6   1       58.66       61.45      1.96 o 
   1   6   1        7.42        7.58      0.92 o 
   2   6   1       24.80       27.61      1.68 o 
   3   6   1        4.16        4.80      1.15 o 
   4   6   1        6.49        5.36      1.68 o 
  -3   7   1        5.04        8.81      1.97 o 
  -2   7   1        1.65        3.97      1.43 o 
  -1   7   1       59.76       68.05      2.31 o 
   0   7   1        2.19        1.12      0.84 o 
   1   7   1       58.31       66.23      2.16 o 
   2   7   1        1.67        1.85      1.40 o 
   3   7   1        5.17        9.61      2.03 o 
  -2   8   1        5.73        9.78      2.03 o 
  -1   8   1        8.48        6.79      1.83 o 
   0   8   1        1.89        4.68      1.06 o 
   1   8   1        8.38        7.67      1.80 o 
   2   8   1        5.81       10.07      2.03 o 
   1   0   2      542.26      575.47      3.70 o 
   2   0   2     2788.55     2852.57     48.66 o 
   3   0   2      572.77      535.59      4.50 o 
   4   0   2      185.00      178.16      1.91 o 
   5   0   2        9.65        8.65      0.70 o 
  -5   1   2       33.31       34.32      1.21 o 
  -4   1   2       25.55       24.54      0.69 o 
  -3   1   2      496.77      497.12      3.72 o 
  -2   1   2      299.79      285.32      2.03 o 
  -1   1   2      723.81      769.24      5.82 o 
   1   1   2      692.87      726.59      5.81 o 
   2   1   2      308.93      290.10      3.68 o 
   3   1   2      485.30      487.98      4.62 o 
   4   1   2       25.14       24.09      0.91 o 
   5   1   2       34.00       35.75      1.66 o 
   6   1   2        9.99        9.44      1.91 o 
  -6   2   2        9.12        9.98      1.77 o 
  -5   2   2        0.42        2.31      1.06 o 
  -4   2   2        6.49        6.67      0.66 o 
  -3   2   2       16.38       17.17      0.48 o 
  -2   2   2      602.23      573.87      4.66 o 
  -1   2   2      223.03      216.98      1.76 o 
   0   2   2     1666.46     1672.71     16.26 o 
   1   2   2      230.80      223.17      2.47 o 
   2   2   2      607.77      571.40      9.99 o 
   3   2   2       15.50       15.04      0.58 o 
   4   2   2        5.55        4.38      0.80 o 
   5   2   2        0.46       -0.43      0.77 o 
   6   2   2        9.33       12.01      1.39 o 
  -5   3   2        1.34        1.63      1.14 o 
  -4   3   2       73.60       71.31      2.30 o 
  -3   3   2       59.12       47.57      1.32 o 
  -2   3   2       82.21       80.09      1.18 o 
  -1   3   2      365.87      383.84      3.19 o 
   0   3   2        0.73        0.78      0.30 o 
   1   3   2      374.56      384.92      3.57 o 
   2   3   2       83.46       81.89      1.47 o 
   3   3   2       60.83       53.16      1.37 o 
   4   3   2       73.31       69.27      2.72 o 
   5   3   2        1.39        1.27      0.87 o 
  -5   4   2        2.07        3.00      1.43 o 
  -4   4   2        5.14        5.88      1.48 o 
  -3   4   2      117.92      118.97      2.95 o 
  -2   4   2       12.28       11.75      0.75 o 
  -1   4   2      290.50      322.46      3.69 o 
   0   4   2      443.06      490.27      5.36 o 
   1   4   2      291.59      321.62      3.21 o 
   2   4   2       13.30       12.91      0.91 o 
   3   4   2      116.93      116.86      2.58 o 
   4   4   2        5.37        4.48      0.99 o 
   5   4   2        2.09        2.29      1.04 o 
  -5   5   2        7.33        8.13      1.85 o 
  -4   5   2        2.08        2.88      1.43 o 
  -3   5   2       31.56       36.20      2.54 o 
  -2   5   2      221.12      220.84      3.66 o 
  -1   5   2       23.96       18.54      0.79 o 
   0   5   2        0.11        1.81      0.43 o 
   1   5   2       24.20       18.80      0.90 o 
   2   5   2      220.42      220.42      3.05 o 
   3   5   2       31.64       32.52      2.38 o 
   4   5   2        2.09        3.20      1.08 o 
   5   5   2        7.32        7.56      1.58 o 
  -4   6   2        8.10        6.19      1.91 o 
  -3   6   2       19.39       19.00      2.31 o 
  -2   6   2        3.81        1.54      1.08 o 
  -1   6   2       11.98       12.80      1.09 o 
   1   6   2       12.01        9.53      0.82 o 
   2   6   2        3.77        2.24      0.87 o 
   3   6   2       19.33       18.38      1.62 o 
   4   6   2        8.05        8.08      1.80 o 
  -3   7   2        5.76        5.53      1.80 o 
  -2   7   2        6.66        8.04      1.74 o 
  -1   7   2        5.34        3.46      0.93 o 
   0   7   2       21.46       20.65      1.45 o 
   1   7   2        5.47        2.87      0.85 o 
   2   7   2        6.60        6.33      1.71 o 
   3   7   2        5.56        2.40      1.45 o 
  -2   8   2        3.83        6.25      1.80 o 
  -1   8   2        0.03       -0.03      1.34 o 
   0   8   2        0.37        0.88      0.91 o 
   1   8   2        0.03       -1.26      1.26 o 
   2   8   2        3.68        1.80      1.54 o 
   1   0   3      285.33      332.97      2.63 o 
   2   0   3       77.50       80.96      0.98 o 
   3   0   3       47.35       57.90      1.01 o 
   4   0   3      138.24      127.94      1.69 o 
   5   0   3        0.02       -0.44      0.44 o 
   6   0   3        0.95        1.20      1.23 o 
  -5   1   3       11.92       12.72      0.90 o 
  -4   1   3       15.59       14.62      0.71 o 
  -3   1   3      213.24      215.21      1.84 o 
  -2   1   3      316.34      370.08      2.78 o 
   2   1   3      319.58      371.12      3.55 o 
   3   1   3      213.81      217.27      2.33 o 
   4   1   3       15.38       13.76      0.77 o 
   5   1   3       11.75       12.87      1.19 o 
   6   1   3        2.49        2.74      1.48 o 
  -5   2   3        2.63        1.26      0.83 o 
  -4   2   3       20.33       23.44      1.16 o 
  -3   2   3       28.98       30.50      0.76 o 
  -2   2   3      239.84      244.47      2.24 o 
  -1   2   3       85.79       78.35      0.79 o 
   0   2   3      340.70      373.67      2.87 o 
   1   2   3       86.11       77.56      1.12 o 
   2   2   3      246.36      249.62      2.59 o 
   3   2   3       29.94       30.91      1.07 o 
   4   2   3       20.43       26.11      1.83 o 
   5   2   3        2.69        0.99      1.83 o 
   6   2   3       19.10       22.96      1.71 o 
  -5   3   3        9.24        8.87      1.63 o 
  -4   3   3       88.67       84.61      3.37 o 
  -3   3   3       65.28       68.18      1.02 o 
  -2   3   3       40.23       38.95      0.65 o 
  -1   3   3      337.29      321.36      2.72 o 
   0   3   3      132.76      116.40      1.26 o 
   1   3   3      343.03      320.02      3.64 o 
   2   3   3       37.85       35.69      0.97 o 
   3   3   3       63.36       68.93      1.42 o 
   4   3   3       90.17       82.35      2.48 o 
   5   3   3        9.30       10.60      1.29 o 
  -5   4   3        9.88        8.64      1.74 o 
  -4   4   3        4.08        6.13      1.43 o 
  -3   4   3      125.73      120.31      2.14 o 
  -2   4   3      289.40      283.38      4.24 o 
  -1   4   3      170.57      183.36      2.76 o 
   0   4   3        0.40        1.38      0.82 o 
   1   4   3      173.94      183.04      2.05 o 
   2   4   3      297.53      289.29      5.73 o 
   3   4   3      127.85      128.54      2.25 o 
   4   4   3        4.01        3.45      0.97 o 
   5   4   3        9.80       11.73      2.24 o 
  -5   5   3        5.84        7.93      1.97 o 
  -4   5   3       18.75       21.94      2.40 o 
  -3   5   3       64.10       67.69      3.37 o 
  -2   5   3        1.03        0.53      0.87 o 
  -1   5   3       78.60       72.84      1.74 o 
   0   5   3       19.88       19.77      0.85 o 
   1   5   3       80.45       75.60      1.21 o 
   2   5   3        1.35        0.65      0.91 o 
   3   5   3       62.00       65.05      2.30 o 
   4   5   3       18.58       21.74      1.74 o 
   5   5   3        5.81        6.22      1.32 o 
  -4   6   3       35.27       32.18      3.11 o 
  -3   6   3        8.94       10.24      1.91 o 
  -2   6   3        9.16        8.83      1.14 o 
  -1   6   3       20.68       20.89      1.33 o 
   0   6   3        5.36        6.91      0.94 o 
   1   6   3       19.85       22.88      1.21 o 
   2   6   3        9.18        7.01      1.10 o 
   3   6   3        8.56        9.33      2.11 o 
   4   6   3       35.40       38.04      2.19 o 
  -3   7   3        3.41        3.45      1.63 o 
  -2   7   3        1.73        0.86      1.34 o 
  -1   7   3        0.13       -0.71      0.71 o 
   0   7   3       34.65       34.31      1.67 o 
   1   7   3        0.06       -0.63      0.71 o 
   2   7   3        1.71        3.34      1.40 o 
   3   7   3        3.19        3.05      1.63 o 
  -2   8   3        3.92        3.68      1.65 o 
  -1   8   3        6.93        8.61      1.83 o 
   0   8   3        5.75        7.27      1.14 o 
   1   8   3        7.10       10.93      2.03 o 
   2   8   3        4.00        2.68      1.68 o 
   0   0   4      385.64      383.13      6.93 o 
   2   0   4      169.49      153.16      1.36 o 
   3   0   4       76.13       85.12      1.47 o 
   4   0   4       79.68       84.99      1.70 o 
   5   0   4        1.02        0.95      0.50 o 
   6   0   4        0.03       -0.17      1.23 o 
  -5   1   4       46.82       45.13      2.30 o 
  -4   1   4        3.99        3.33      0.45 o 
  -3   1   4      196.24      204.08      2.51 o 
  -2   1   4      334.05      341.68      2.78 o 
   2   1   4      319.15      329.42      3.28 o 
   3   1   4      198.04      202.92      2.75 o 
   4   1   4        3.98        2.99      0.65 o 
   5   1   4       45.50       49.31      1.44 o 
   6   1   4        0.87       -1.26      1.26 o 
  -5   2   4       13.22       12.83      1.10 o 
  -4   2   4       93.18       92.49      2.14 o 
  -3   2   4      134.29      119.02      1.48 o 
  -2   2   4      196.23      204.57      2.63 o 
  -1   2   4     1541.68     1623.55     19.62 o 
   0   2   4     1833.66     1833.78     23.83 o 
   1   2   4     1513.35     1620.88     19.50 o 
   2   2   4      206.45      210.23      2.27 o 
   3   2   4      137.44      119.68      1.63 o 
   4   2   4       91.92       85.70      1.81 o 
   5   2   4       13.10       12.42      1.30 o 
   6   2   4       10.70       11.57      1.38 o 
  -5   3   4        1.77        2.11      1.20 o 
  -4   3   4       47.42       43.91      1.43 o 
  -3   3   4       15.70       18.08      0.73 o 
  -2   3   4       81.61       80.90      1.18 o 
  -1   3   4       50.76       40.76      0.76 o 
   0   3   4        9.52        9.05      0.37 o 
   1   3   4       49.93       38.02      0.89 o 
   2   3   4       80.96       78.58      2.41 o 
   3   3   4       14.38       17.87      0.75 o 
   4   3   4       48.00       44.58      1.95 o 
   5   3   4        1.84        2.76      0.97 o 
  -5   4   4        6.58        8.59      1.74 o 
  -4   4   4       18.22       17.12      2.03 o 
  -3   4   4      134.04      123.00      3.41 o 
  -2   4   4      138.04      138.77      1.82 o 
  -1   4   4       48.60       57.39      0.92 o 
   0   4   4       18.27       18.36      0.78 o 
   1   4   4       46.25       55.18      1.22 o 
   2   4   4      135.62      133.64      2.92 o 
   3   4   4      134.07      126.10      2.22 o 
   4   4   4       18.17       14.25      1.40 o 
   5   4   4        6.45        6.94      1.70 o 
  -5   5   4        6.84        8.30      2.00 o 
  -4   5   4        1.29        1.97      1.43 o 
  -3   5   4       30.93       32.38      2.40 o 
  -2   5   4       14.15       11.95      1.85 o 
  -1   5   4      152.86      157.09      2.98 o 
   0   5   4        0.74        0.27      0.40 o 
   1   5   4      153.26      157.79      1.95 o 
   2   5   4       13.77       10.37      1.16 o 
   3   5   4       30.96       34.40      1.82 o 
   4   5   4        1.29        3.14      1.03 o 
   5   5   4        6.81        7.52      1.90 o 
  -4   6   4        6.03       11.95      2.20 o 
  -3   6   4       56.17       52.32      3.14 o 
  -2   6   4        2.04        1.02      0.68 o 
  -1   6   4      102.28      115.10      2.67 o 
   1   6   4      102.23      109.84      2.13 o 
   2   6   4        2.16        2.09      1.34 o 
   3   6   4       56.31       60.54      2.94 o 
   4   6   4        6.08        8.53      1.38 o 
  -3   7   4        6.08        6.85      1.80 o 
  -2   7   4        2.76        1.00      1.40 o 
  -1   7   4        5.73        4.54      1.26 o 
   0   7   4        0.26        1.30      0.84 o 
   1   7   4        5.42        4.58      0.90 o 
   2   7   4        2.73        2.27      0.98 o 
   3   7   4        6.20        6.79      1.29 o 
  -2   8   4        1.71        2.31      1.60 o 
  -1   8   4        4.76        4.79      1.63 o 
   0   8   4        7.58        6.25      1.11 o 
   1   8   4        4.74        4.16      1.63 o 
   2   8   4        1.80        1.06      1.63 o 
   1   0   5      711.26      789.49      9.72 o 
   2   0   5       10.67       13.25      0.63 o 
   3   0   5       12.01       14.38      0.68 o 
   4   0   5        0.98        0.19      0.83 o 
   5   0   5       15.25       16.74      0.92 o 
   6   0   5        0.67        1.63      1.28 o 
  -5   1   5       38.50       35.83      1.61 o 
  -4   1   5        7.04        6.47      0.72 o 
  -3   1   5       24.01       22.99      0.72 o 
  -2   1   5      319.57      329.79      2.54 o 
  -1   1   5     1022.61     1025.98      7.92 o 
   0   1   5       65.59       67.73      0.89 o 
   1   1   5     1037.51     1035.69      8.88 o 
   2   1   5      313.91      325.51      4.78 o 
   3   1   5       23.08       22.44      1.17 o 
   4   1   5        6.82        6.17      0.64 o 
   5   1   5       38.60       37.93      1.29 o 
   6   1   5        0.59       -1.20      1.20 o 
  -5   2   5        1.07        1.71      0.73 o 
  -4   2   5       11.30       15.53      1.10 o 
  -3   2   5      131.54      135.73      1.95 o 
  -2   2   5     1211.15     1278.07     12.20 o 
  -1   2   5      215.76      225.72      2.21 o 
   0   2   5       26.23       22.11      0.41 o 
   1   2   5      219.23      227.69      5.49 o 
   2   2   5     1222.57     1272.19     13.04 o 
   3   2   5      130.88      133.54      2.19 o 
   4   2   5       11.26       15.68      0.90 o 
   5   2   5        0.99        0.73      0.90 o 
   6   2   5        3.78        3.33      1.07 o 
  -5   3   5        0.25        1.43      1.17 o 
  -4   3   5       74.13       78.93      3.62 o 
  -3   3   5       86.16       90.74      2.23 o 
  -2   3   5      288.81      292.24      2.94 o 
  -1   3   5      520.66      537.42      4.35 o 
   0   3   5      293.98      339.68      3.28 o 
   1   3   5      517.33      536.74      6.11 o 
   2   3   5      288.51      295.40      4.67 o 
   3   3   5       87.81       92.76      1.60 o 
   4   3   5       72.35       73.01      2.41 o 
   5   3   5        0.21        2.40      1.85 o 
  -5   4   5        1.35        2.85      1.40 o 
  -4   4   5       15.79       18.31      2.05 o 
  -3   4   5        5.23        4.18      0.57 o 
  -2   4   5       17.00       18.43      1.08 o 
  -1   4   5      258.04      269.98      2.94 o 
   0   4   5      344.51      332.83      3.91 o 
   1   4   5      253.33      263.86      3.32 o 
   2   4   5       16.66       16.39      1.16 o 
   3   4   5        5.97        6.79      0.91 o 
   4   4   5       16.60       17.30      1.49 o 
   5   4   5        1.35        0.44      1.14 o 
  -5   5   5        5.44        7.10      1.88 o 
  -4   5   5        2.85        2.14      1.40 o 
  -3   5   5       16.16       13.98      1.88 o 
  -2   5   5      165.50      173.52      2.31 o 
  -1   5   5      124.99      118.64      1.87 o 
   0   5   5        3.52        3.29      0.51 o 
   1   5   5      121.29      116.26      2.03 o 
   2   5   5      162.66      173.43      4.51 o 
   3   5   5       16.94       16.42      1.43 o 
   4   5   5        3.04        3.77      1.10 o 
   5   5   5        5.47        7.31      1.39 o 
  -4   6   5        3.78       -0.29      1.34 o 
  -3   6   5       31.48       37.31      2.77 o 
  -2   6   5       14.72       13.80      1.07 o 
  -1   6   5       60.23       66.99      2.02 o 
   0   6   5      131.34      121.13      2.19 o 
   1   6   5       60.87       63.76      1.59 o 
   2   6   5       14.75       14.58      1.36 o 
   3   6   5       32.39       39.65      2.32 o 
   4   6   5        3.88        4.20      1.25 o 
  -3   7   5        0.72        2.14      1.45 o 
  -2   7   5        4.45        7.36      1.65 o 
  -1   7   5        9.53       10.00      1.12 o 
   0   7   5       55.84       62.61      2.18 o 
   1   7   5        9.84       10.29      0.90 o 
   2   7   5        4.21        4.01      1.68 o 
   3   7   5        0.75        0.87      1.11 o 
  -2   8   5        3.26        6.25      1.83 o 
  -1   8   5        8.30        9.92      1.27 o 
   0   8   5        0.95        0.12      0.86 o 
   1   8   5        8.46       12.75      2.05 o 
   2   8   5        3.24        2.74      1.74 o 
   0   0   6     1307.96     1393.17     22.21 o 
   1   0   6        8.58        8.17      0.43 o 
   2   0   6      416.67      424.70      3.96 o 
   3   0   6      355.11      341.97      4.06 o 
   4   0   6      105.41       85.39      2.81 o 
   5   0   6       18.13       18.89      0.99 o 
   6   0   6        0.51        0.88      1.23 o 
  -5   1   6       27.10       24.93      1.41 o 
  -4   1   6       66.04       62.76      1.50 o 
  -3   1   6      143.21      137.90      1.93 o 
  -2   1   6      683.90      689.66      5.50 o 
   2   1   6      683.68      692.49      6.30 o 
   3   1   6      144.65      144.28      2.19 o 
   4   1   6       65.62       59.79      1.46 o 
   5   1   6       27.39       24.92      2.04 o 
   6   1   6        1.41        1.00      1.43 o 
  -5   2   6        9.61        7.86      1.04 o 
  -4   2   6       32.40       36.81      1.43 o 
  -3   2   6       81.26       74.44      1.36 o 
  -2   2   6      442.24      473.38      5.18 o 
  -1   2   6     2144.59     2202.61     26.73 o 
   1   2   6     2176.76     2243.12     26.40 o 
   2   2   6      435.13      464.46      4.49 o 
   3   2   6       79.42       73.46      1.83 o 
   4   2   6       32.64       36.45      1.21 o 
   5   2   6        9.70        7.96      1.57 o 
   6   2   6        0.53       -0.93      0.93 o 
  -5   3   6        1.25        0.83      1.14 o 
  -4   3   6       27.80       32.31      1.36 o 
  -3   3   6       26.24       26.64      1.08 o 
  -2   3   6      124.54      112.90      1.50 o 
  -1   3   6      487.49      509.59      4.17 o 
   0   3   6      286.06      295.69      2.94 o 
   1   3   6      481.27      505.63      6.92 o 
   2   3   6      124.62      117.29      2.47 o 
   3   3   6       26.98       27.30      0.78 o 
   4   3   6       28.31       30.76      1.68 o 
   5   3   6        1.23        0.03      0.88 o 
  -5   4   6        1.49        0.29      1.26 o 
  -4   4   6       11.24       10.18      1.71 o 
  -3   4   6        7.89        7.45      0.73 o 
  -2   4   6       22.05       22.31      0.77 o 
  -1   4   6       57.81       57.98      1.14 o 
   0   4   6        1.25        1.16      0.61 o 
   1   4   6       57.95       55.40      1.44 o 
   2   4   6       22.28       21.20      2.01 o 
   3   4   6        8.49        8.04      1.07 o 
   4   4   6       11.31        9.81      1.25 o 
   5   4   6        1.56        0.06      0.99 o 
  -5   5   6        6.29       10.21      2.03 o 
  -4   5   6        9.34        9.56      1.85 o 
  -3   5   6        3.15        0.71      1.23 o 
  -2   5   6      163.58      171.49      2.50 o 
  -1   5   6      118.62      117.98      1.90 o 
   0   5   6       17.32       22.84      0.94 o 
   1   5   6      117.56      116.94      2.21 o 
   2   5   6      164.60      166.68      7.12 o 
   3   5   6        3.07        2.35      1.35 o 
   4   5   6        9.34        9.27      1.30 o 
   5   5   6        6.31        8.26      1.43 o 
  -4   6   6        6.19        5.39      1.85 o 
  -3   6   6        4.09        5.13      1.65 o 
  -2   6   6       42.43       39.52      1.62 o 
  -1   6   6       61.41       57.35      1.93 o 
   0   6   6        0.01        0.99      0.76 o 
   1   6   6       61.27       54.71      1.51 o 
   2   6   6       42.07       39.00      1.87 o 
   3   6   6        4.07        4.19      1.48 o 
   4   6   6        6.32        9.04      2.41 o 
  -3   7   6        3.96        4.82      1.74 o 
  -2   7   6        8.10        6.02      1.65 o 
  -1   7   6        4.37        2.89      0.90 o 
   0   7   6        0.01        1.31      1.16 o 
   1   7   6        4.37        3.15      0.71 o 
   2   7   6        8.14        5.82      1.15 o 
   3   7   6        4.10        5.68      1.27 o 
  -1   8   6        0.74        2.39      0.98 o 
   0   8   6        1.60        2.10      1.13 o 
   1   8   6        0.81        1.68      1.45 o 
   3   0   7        5.19        4.15      0.47 o 
   4   0   7       57.07       55.52      1.53 o 
   5   0   7        0.78        0.94      0.52 o 
   6   0   7        2.10        3.31      1.48 o 
  -5   1   7        2.33        2.25      0.80 o 
  -4   1   7        3.06        3.38      0.56 o 
  -3   1   7       28.32       26.63      1.17 o 
  -2   1   7      407.77      443.75      4.74 o 
  -1   1   7      243.92      271.05      5.56 o 
   0   1   7        1.19        1.98      0.41 o 
   1   1   7      240.98      265.99      2.67 o 
   2   1   7      400.61      434.05      4.94 o 
   3   1   7       28.90       26.65      0.93 o 
   4   1   7        3.04        4.07      0.59 o 
   5   1   7        2.40        2.78      0.64 o 
   6   1   7        0.25        0.11      1.34 o 
  -5   2   7       82.06       90.00      3.31 o 
  -4   2   7        3.25        4.78      1.20 o 
  -3   2   7       20.03       16.77      0.76 o 
  -2   2   7      523.71      551.24      6.27 o 
  -1   2   7      906.53      952.21      9.88 o 
   0   2   7        0.05       -0.15      0.15 o 
   1   2   7      916.01      941.03      9.76 o 
   2   2   7      514.86      520.56      6.01 o 
   3   2   7       21.57       21.25      0.91 o 
   4   2   7        3.21        5.13      0.66 o 
   5   2   7       81.96       84.20      2.03 o 
   6   2   7        3.58        0.46      1.54 o 
  -5   3   7        8.52        7.70      1.60 o 
  -4   3   7      144.42      151.18      3.87 o 
  -3   3   7       33.82       33.54      0.83 o 
  -2   3   7       27.02       21.01      0.58 o 
  -1   3   7       70.58       64.60      0.97 o 
   0   3   7      717.32      727.63      7.47 o 
   1   3   7       72.64       69.89      4.08 o 
   2   3   7       30.12       26.08      1.21 o 
   3   3   7       33.08       32.43      1.61 o 
   4   3   7      143.28      148.26      6.20 o 
   5   3   7        8.33        7.45      1.22 o 
  -5   4   7        0.99       -1.00      1.14 o 
  -4   4   7        8.88        4.71      1.45 o 
  -3   4   7       40.80       43.41      0.99 o 
  -2   4   7      105.88      100.05      1.49 o 
  -1   4   7       35.47       31.53      1.03 o 
   0   4   7      111.79      113.47      1.82 o 
   1   4   7       39.89       34.51      1.33 o 
   2   4   7      103.42       98.45      2.46 o 
   3   4   7       40.13       43.45      1.78 o 
   4   4   7        8.55        8.44      1.19 o 
   5   4   7        1.11        0.17      0.99 o 
  -4   5   7        1.73        0.31      1.31 o 
  -3   5   7       15.55       14.58      1.88 o 
  -2   5   7       71.00       71.94      1.38 o 
  -1   5   7      108.44      101.92      2.23 o 
   0   5   7      232.73      235.21      3.20 o 
   1   5   7      108.93      102.60      1.91 o 
   2   5   7       68.47       72.09      2.29 o 
   3   5   7       16.18       14.12      1.35 o 
   4   5   7        1.70        1.70      2.14 o 
  -4   6   7        5.64        7.73      2.00 o 
  -3   6   7       40.75       46.67      3.11 o 
  -2   6   7       11.15       10.25      1.04 o 
  -1   6   7       16.08       20.50      1.32 o 
   0   6   7        4.47        3.15      0.70 o 
   1   6   7       16.48       20.41      1.07 o 
   2   6   7       10.99       10.28      1.24 o 
   3   6   7       40.77       43.60      2.15 o 
   4   6   7        5.58        9.69      1.46 o 
  -3   7   7        4.10        5.85      1.83 o 
  -2   7   7        8.21        9.96      1.88 o 
  -1   7   7        0.13       -0.49      0.71 o 
   0   7   7       35.68       26.81      1.25 o 
   1   7   7        0.15       -0.58      0.58 o 
   2   7   7        8.17       12.00      2.52 o 
   3   7   7        4.07        2.41      1.19 o 
  -1   8   7        0.42       -0.41      0.86 o 
   0   8   7        0.41       -0.32      1.35 o 
   1   8   7        0.48       -0.26      1.34 o 
   0   0   8      464.16      453.45      6.04 o 
   1   0   8      476.29      427.13      4.01 o 
   2   0   8       30.60       37.22      0.72 o 
   3   0   8       98.57       97.46      1.69 o 
   4   0   8      320.16      325.99      4.18 o 
   5   0   8       11.47       13.41      0.94 o 
   6   0   8        0.36        1.14      1.31 o 
  -5   1   8       31.32       32.17      1.61 o 
  -4   1   8      101.02       97.90      1.72 o 
  -3   1   8        3.36        2.12      0.43 o 
  -2   1   8     1018.30     1012.61     14.39 o 
  -1   1   8      161.90      175.75      4.02 o 
   1   1   8      156.94      173.97      4.84 o 
   2   1   8     1051.73     1033.97      9.18 o 
   3   1   8        3.66        3.26      0.49 o 
   4   1   8       98.41       92.03      1.90 o 
   5   1   8       31.52       33.38      1.41 o 
   6   1   8        1.44        0.20      1.43 o 
  -5   2   8       86.54       86.35      3.31 o 
  -4   2   8        4.28        2.74      0.70 o 
  -3   2   8      222.60      209.16      4.99 o 
  -2   2   8      191.32      187.72      2.98 o 
  -1   2   8      115.68      110.19      1.35 o 
   0   2   8      398.26      361.66      5.03 o 
   1   2   8      123.38      117.90      1.71 o 
   2   2   8      192.76      193.56      2.92 o 
   3   2   8      222.81      209.40      3.06 o 
   4   2   8        4.40        3.91      0.63 o 
   5   2   8       86.02       87.64      2.25 o 
  -5   3   8        0.71        1.00      1.17 o 
  -4   3   8       18.52       18.56      1.17 o 
  -3   3   8        0.81        0.64      0.47 o 
  -2   3   8       55.65       48.77      0.83 o 
  -1   3   8      280.98      298.63      3.24 o 
   0   3   8       38.77       38.53      0.93 o 
   1   3   8      280.70      302.28      4.55 o 
   2   3   8       55.26       48.27      2.52 o 
   3   3   8        0.81        1.20      0.50 o 
   4   3   8       17.96       18.54      1.07 o 
   5   3   8        0.71       -0.24      1.61 o 
  -5   4   8        5.74        6.48      1.65 o 
  -4   4   8       24.01       25.30      2.34 o 
  -3   4   8        3.27        2.84      0.42 o 
  -2   4   8       35.39       33.09      0.71 o 
  -1   4   8       81.65       76.98      2.32 o 
   0   4   8        0.30        0.92      0.40 o 
   1   4   8       77.86       70.98      1.94 o 
   2   4   8       34.82       33.59      1.94 o 
   3   4   8        2.96        2.09      0.77 o 
   4   4   8       24.09       26.05      3.52 o 
   5   4   8        5.81        4.18      1.16 o 
  -4   5   8       11.69       13.38      2.05 o 
  -3   5   8        0.59       -1.08      1.08 o 
  -2   5   8      210.75      209.08      4.12 o 
  -1   5   8       89.14       83.91      2.85 o 
   0   5   8       27.09       35.28      1.15 o 
   1   5   8       88.88       82.74      2.31 o 
   2   5   8      209.58      210.14      4.15 o 
   3   5   8        0.67        0.65      0.86 o 
   4   5   8       11.80       16.83      1.60 o 
  -4   6   8        6.32        5.93      1.91 o 
  -3   6   8        4.64        3.31      1.57 o 
  -2   6   8       12.33       12.74      1.23 o 
  -1   6   8       55.49       43.30      1.76 o 
   0   6   8      172.23      177.43      3.31 o 
   1   6   8       55.87       42.34      1.38 o 
   2   6   8       12.38       16.59      1.43 o 
   3   6   8        4.57        5.50      1.17 o 
   4   6   8        6.24        9.39      1.44 o 
  -3   7   8        8.18        7.70      1.94 o 
  -2   7   8        6.94        5.53      1.65 o 
  -1   7   8        1.85        0.73      0.80 o 
   0   7   8        2.55        0.50      0.73 o 
   1   7   8        1.77        0.76      0.66 o 
   2   7   8        6.71        7.93      1.27 o 
   3   7   8        7.97        6.96      1.40 o 
  -1   8   8        2.30        3.26      1.02 o 
   0   8   8        0.43        0.53      0.88 o 
   1   8   8        2.14        2.03      1.57 o 
   1   0   9       23.27       25.70      0.54 o 
   2   0   9       36.17       31.10      0.99 o 
   3   0   9        1.12        1.28      0.43 o 
   4   0   9       53.71       58.84      1.53 o 
   5   0   9        6.70        5.04      0.68 o 
   6   0   9        4.52        5.11      1.60 o 
  -5   1   9       19.34       20.21      1.45 o 
  -4   1   9       22.96       20.18      0.90 o 
  -3   1   9       88.44       85.81      1.75 o 
  -2   1   9      619.43      655.93      8.25 o 
  -1   1   9      454.72      503.28      9.73 o 
   0   1   9       76.65       71.44      1.46 o 
   1   1   9      457.61      497.40      4.71 o 
   2   1   9      626.94      657.05      6.14 o 
   3   1   9       88.50       90.48      1.38 o 
   4   1   9       23.19       19.67      0.99 o 
   5   1   9       19.31       19.05      1.11 o 
   6   1   9        2.55        1.91      1.51 o 
  -5   2   9       28.17       26.76      2.20 o 
  -4   2   9        4.46        6.10      1.08 o 
  -3   2   9      288.89      291.23      3.39 o 
  -2   2   9      358.91      362.79      5.20 o 
  -1   2   9      154.37      159.80      3.35 o 
   0   2   9      475.06      473.13      7.87 o 
   1   2   9      161.42      163.65      1.95 o 
   2   2   9      358.73      370.95      4.47 o 
   3   2   9      288.91      295.02      3.93 o 
   4   2   9        4.47        4.78      0.69 o 
   5   2   9       28.41       27.63      1.84 o 
  -4   3   9       16.07       16.59      1.15 o 
  -3   3   9       65.95       63.02      3.07 o 
  -2   3   9      354.67      373.77      3.54 o 
  -1   3   9       37.69       39.27      1.11 o 
   1   3   9       36.25       36.13      1.28 o 
   2   3   9      353.79      372.02      5.70 o 
   3   3   9       66.93       65.05      1.62 o 
   4   3   9       17.01       15.92      1.05 o 
   5   3   9       17.34       21.02      2.25 o 
  -5   4   9       18.52       18.77      2.28 o 
  -4   4   9       32.45       28.15      2.51 o 
  -3   4   9       13.41       15.79      0.74 o 
  -2   4   9        8.59        7.25      0.38 o 
  -1   4   9      173.37      164.21      2.32 o 
   0   4   9       23.49       17.22      0.80 o 
   1   4   9      177.48      169.04      3.19 o 
   2   4   9        8.59        6.94      0.91 o 
   3   4   9       13.78       17.21      1.35 o 
   4   4   9       32.30       30.47      3.64 o 
   5   4   9       18.40       22.84      1.86 o 
  -4   5   9        9.28       13.24      2.05 o 
  -3   5   9        4.86        4.42      1.16 o 
  -2   5   9       58.25       53.30      1.25 o 
  -1   5   9       38.74       42.86      1.19 o 
   0   5   9      113.91      111.85      1.99 o 
   1   5   9       39.11       47.83      1.78 o 
   2   5   9       61.35       57.84      2.04 o 
   3   5   9        4.80        2.91      0.90 o 
   4   5   9        9.37        9.26      2.21 o 
  -4   6   9        2.01        1.68      1.43 o 
  -3   6   9        1.25       -0.68      1.17 o 
  -2   6   9       13.21       15.18      1.21 o 
  -1   6   9       79.22       79.79      4.84 o 
   0   6   9      114.02      126.00      2.76 o 
   1   6   9       77.17       74.38      2.58 o 
   2   6   9       13.24       17.22      2.13 o 
   3   6   9        1.11        0.54      0.87 o 
   4   6   9        1.99        4.06      1.20 o 
  -3   7   9        6.33        6.87      1.91 o 
  -2   7   9        3.64        5.79      1.68 o 
  -1   7   9        0.82        0.26      0.88 o 
   0   7   9       26.38       31.17      2.11 o 
   1   7   9        0.85        0.02      1.03 o 
   2   7   9        3.64        4.60      1.13 o 
   3   7   9        6.26        5.16      1.31 o 
  -1   8   9        1.52        3.21      1.03 o 
   0   8   9        0.22       -0.21      0.85 o 
   1   8   9        1.40        5.22      1.68 o 
   0   0  10      661.06      644.27      9.54 o 
   1   0  10     2048.54     2149.13     25.18 o 
   2   0  10       30.70       40.97      0.85 o 
   3   0  10      256.60      266.58      3.48 o 
   4   0  10        4.06        3.94      1.08 o 
   5   0  10        0.02        0.09      1.34 o 
   6   0  10        0.94        2.25      1.48 o 
  -5   1  10       10.97       11.48      1.21 o 
  -4   1  10        7.49        6.99      0.63 o 
  -3   1  10        4.77        2.36      0.48 o 
  -2   1  10     1717.26     1694.77     29.58 o 
  -1   1  10      331.60      363.50      7.45 o 
   0   1  10      388.97      365.74      5.68 o 
   1   1  10      329.45      358.02      3.55 o 
   2   1  10     1692.55     1689.13     14.78 o 
   3   1  10        4.77        3.07      0.39 o 
   4   1  10        8.71        6.68      0.73 o 
   5   1  10       11.10       11.19      0.92 o 
  -5   2  10        5.49        7.45      1.23 o 
  -4   2  10       17.45       13.72      1.45 o 
  -3   2  10      109.11      116.92      1.91 o 
  -2   2  10       28.68       35.63      1.60 o 
  -1   2  10      411.20      402.33      8.24 o 
   0   2  10      164.23      171.37      4.11 o 
   1   2  10      403.76      398.93      5.17 o 
   2   2  10       29.53       35.98      0.79 o 
   3   2  10      103.74      108.74      2.07 o 
   4   2  10       17.51       13.84      0.94 o 
   5   2  10        5.88        5.53      0.92 o 
  -4   3  10       16.99       16.86      1.48 o 
  -3   3  10       20.13       17.25      1.05 o 
  -2   3  10       40.13       39.04      0.76 o 
  -1   3  10      176.61      185.76      2.99 o 
   0   3  10     1630.19     1642.42     19.95 o 
   1   3  10      177.61      187.16      3.27 o 
   2   3  10       41.38       37.17      1.86 o 
   3   3  10       20.01       18.97      1.08 o 
   4   3  10       16.36       15.79      1.25 o 
   5   3  10       14.15       15.05      1.91 o 
  -4   4  10       20.14       19.25      2.20 o 
  -3   4  10       19.70       16.01      1.02 o 
  -2   4  10        3.73        5.09      0.41 o 
  -1   4  10       94.21       88.45      1.62 o 
   0   4  10      139.86      143.86      5.13 o 
   1   4  10       97.27       92.50      2.25 o 
   2   4  10        4.21        5.80      0.91 o 
   3   4  10       19.88       16.18      1.36 o 
   4   4  10       20.44       21.02      1.68 o 
   5   4  10        2.62        2.99      1.15 o 
  -4   5  10        3.81        4.96      1.65 o 
  -3   5  10        8.41        7.77      1.10 o 
  -2   5  10       10.70       11.10      1.01 o 
  -1   5  10      147.56      146.17      2.29 o 
   0   5  10        8.17       10.67      0.78 o 
   1   5  10      149.59      142.04      3.13 o 
   2   5  10       10.84       11.87      1.20 o 
   3   5  10        8.45        9.48      1.23 o 
   4   5  10        3.81        5.24      1.17 o 
  -4   6  10        8.75        8.59      2.03 o 
  -3   6  10        9.86        8.02      1.80 o 
  -2   6  10        8.53       10.39      1.24 o 
  -1   6  10        7.73       10.34      1.09 o 
   0   6  10       93.75       99.36      2.06 o 
   1   6  10        7.93        9.05      1.09 o 
   2   6  10        8.90        9.63      1.25 o 
   3   6  10        9.99       10.34      1.47 o 
   4   6  10        8.70        7.33      1.39 o 
  -3   7  10        7.75        9.90      2.05 o 
  -2   7  10        6.73        6.28      1.63 o 
  -1   7  10        2.52        3.16      0.95 o 
   0   7  10        0.23       -0.24      0.80 o 
   1   7  10        2.67        3.13      0.99 o 
   2   7  10        7.04        8.12      1.45 o 
   3   7  10        7.80        8.77      1.43 o 
  -1   8  10       13.70       13.62      3.17 o 
   0   8  10        0.45        0.01      0.84 o 
   1   8  10       13.85       12.41      2.08 o 
   1   0  11        0.56        1.12      0.29 o 
   2   0  11       10.12       14.01      0.89 o 
   3   0  11        9.96       10.13      0.73 o 
   4   0  11       78.61       74.84      1.70 o 
   5   0  11        6.74        7.51      1.06 o 
  -5   1  11        4.34        4.64      0.96 o 
  -4   1  11       83.49       88.16      1.75 o 
  -3   1  11       84.17       79.48      1.73 o 
  -2   1  11      292.47      309.85      6.53 o 
  -1   1  11      128.95      140.97      3.65 o 
   0   1  11       12.01       10.29      0.50 o 
   1   1  11      128.86      137.25      1.68 o 
   2   1  11      292.43      308.81      2.83 o 
   3   1  11       84.05       81.00      1.53 o 
   4   1  11       84.04       92.79      1.97 o 
   5   1  11        4.35        3.47      0.68 o 
  -5   2  11        2.03        2.50      0.83 o 
  -4   2  11       10.94       11.04      1.37 o 
  -3   2  11       74.03       80.33      1.58 o 
  -2   2  11      213.39      218.25      4.91 o 
   0   2  11      447.21      449.69      6.87 o 
   1   2  11      334.33      359.37      3.71 o 
   2   2  11      213.25      221.48      2.24 o 
   3   2  11       72.25       79.53      1.56 o 
   4   2  11       11.00        9.21      0.83 o 
   5   2  11        1.85        2.14      0.71 o 
  -4   3  11        5.63        4.25      1.03 o 
  -3   3  11        2.48        2.57      0.74 o 
  -2   3  11       71.33       68.81      1.15 o 
  -1   3  11        2.09        2.68      0.63 o 
   0   3  11      705.98      658.98      8.64 o 
   1   3  11        2.01        1.81      0.53 o 
   2   3  11       74.92       71.15      1.59 o 
   3   3  11        2.44        1.82      0.65 o 
   4   3  11        4.99        4.36      0.75 o 
   5   3  11       11.65       10.85      1.05 o 
  -4   4  11        5.34        4.88      1.40 o 
  -3   4  11       34.33       36.75      1.40 o 
  -2   4  11        0.11       -0.19      0.29 o 
  -1   4  11      663.12      645.98      6.98 o 
   0   4  11        0.75       -0.20      0.70 o 
   1   4  11      659.16      641.72      8.93 o 
   2   4  11        0.12        0.35      0.66 o 
   3   4  11       32.12       33.99      1.66 o 
   4   4  11        5.40        5.70      1.13 o 
   5   4  11        1.45        2.93      1.14 o 
  -4   5  11        3.46        2.31      1.45 o 
  -3   5  11        5.08        5.37      1.51 o 
  -2   5  11       38.37       34.64      2.80 o 
  -1   5  11       37.10       43.97      1.26 o 
   0   5  11      202.90      185.94      3.46 o 
   1   5  11       36.27       43.14      1.76 o 
   2   5  11       40.18       34.64      1.66 o 
   3   5  11        5.24        4.85      1.90 o 
   4   5  11        3.69        4.17      1.12 o 
  -3   6  11        7.11       11.41      1.97 o 
  -2   6  11       37.81       37.71      1.67 o 
  -1   6  11       31.63       30.66      5.02 o 
   0   6  11        8.42        8.12      1.30 o 
   1   6  11       32.95       33.89      1.71 o 
   2   6  11       37.22       34.39      1.87 o 
   3   6  11        6.63       10.49      1.43 o 
   4   6  11        2.22        3.57      1.77 o 
  -2   7  11        8.61       11.10      1.97 o 
  -1   7  11        1.68        1.01      0.87 o 
   0   7  11       39.27       39.17      2.68 o 
   1   7  11        1.52       -0.06      0.87 o 
   2   7  11        8.59       12.11      2.67 o 
   0   8  11        0.79        0.43      1.37 o 
   0   0  12      201.45      232.86      5.11 o 
   1   0  12      331.19      343.35      3.48 o 
   2   0  12      195.34      182.98      2.13 o 
   3   0  12      769.47      763.75      8.40 o 
   4   0  12       98.87       86.02      1.85 o 
   5   0  12       12.13       14.39      1.33 o 
  -5   1  12        4.57        3.73      0.93 o 
  -4   1  12      105.60      105.67      1.99 o 
  -3   1  12       43.97       38.42      1.09 o 
  -2   1  12       43.36       45.18      1.91 o 
  -1   1  12      176.71      159.22      5.02 o 
   0   1  12      488.83      445.87      5.12 o 
   1   1  12      182.96      162.31      1.93 o 
   2   1  12       43.47       43.26      0.91 o 
   3   1  12       45.69       38.89      1.11 o 
   4   1  12      107.51      110.70      2.21 o 
   5   1  12        4.44        3.88      0.90 o 
  -5   2  12        1.19        2.10      0.87 o 
  -4   2  12        9.93        7.90      1.28 o 
  -3   2  12      127.42      112.27      2.07 o 
  -2   2  12        6.47        8.90      0.97 o 
   0   2  12        9.19       10.40      0.73 o 
   1   2  12      552.33      555.21      5.40 o 
   2   2  12        7.35        8.55      0.65 o 
   3   2  12      133.16      119.24      1.85 o 
   4   2  12        9.96        8.08      0.83 o 
   5   2  12        1.07        0.93      0.67 o 
  -4   3  12       19.18       14.75      1.54 o 
  -3   3  12       59.50       55.82      2.23 o 
  -2   3  12       65.92       62.60      1.73 o 
  -1   3  12       79.73       78.42      2.28 o 
   0   3  12      330.22      310.07      4.64 o 
   1   3  12       77.18       76.48      1.91 o 
   2   3  12       65.10       63.73      1.54 o 
   3   3  12       60.81       57.49      1.60 o 
   4   3  12       19.77       15.17      1.09 o 
   5   3  12       20.19       19.37      1.35 o 
  -3   4  12        5.49        5.58      0.80 o 
  -2   4  12       28.32       29.06      0.78 o 
  -1   4  12       80.09       84.63      2.68 o 
   0   4  12       23.59       16.23      1.02 o 
   1   4  12       79.83       84.22      3.82 o 
   2   4  12       27.76       29.41      1.47 o 
   3   4  12        5.68        5.26      1.03 o 
   4   4  12       13.29        9.22      1.28 o 
   5   4  12        0.04       -0.25      0.93 o 
  -4   5  12        0.49        0.94      1.45 o 
  -3   5  12        9.50        9.53      0.96 o 
  -2   5  12       50.98       44.33      3.18 o 
  -1   5  12      110.25      108.86      1.96 o 
   0   5  12      123.86      107.82      3.24 o 
   1   5  12      107.43      106.79      2.71 o 
   2   5  12       50.76       40.93      2.65 o 
   3   5  12        9.21        9.20      1.24 o 
   4   5  12        0.50        1.94      1.01 o 
  -3   6  12       12.49       12.12      2.05 o 
  -2   6  12        5.52        5.98      0.93 o 
  -1   6  12       27.46       23.99      1.43 o 
   0   6  12        3.57        5.91      0.94 o 
   1   6  12       26.65       23.73      1.54 o 
   2   6  12        5.38        5.51      1.44 o 
   3   6  12       12.34       15.18      1.59 o 
  -2   7  12        0.48        0.20      1.31 o 
  -1   7  12       36.03       41.32      3.42 o 
   0   7  12       15.73       12.09      1.85 o 
   1   7  12       36.22       44.41      2.03 o 
   2   7  12        0.40        3.00      1.13 o 
   1   0  13      122.44      137.85      1.74 o 
   2   0  13       39.12       36.94      0.90 o 
   3   0  13      278.53      263.93      3.59 o 
   4   0  13        4.26        4.79      0.64 o 
   5   0  13       14.86       14.67      1.37 o 
  -5   1  13        0.72        0.86      0.87 o 
  -4   1  13       51.99       51.82      1.39 o 
  -3   1  13      186.35      182.63      3.52 o 
  -2   1  13       53.09       51.53      1.56 o 
  -1   1  13      151.10      158.60      2.83 o 
   0   1  13      112.67      118.57      1.87 o 
   1   1  13      152.65      159.68      1.96 o 
   2   1  13       54.20       52.50      0.85 o 
   3   1  13      187.15      185.33      2.94 o 
   4   1  13       51.20       50.50      1.49 o 
   5   1  13        0.71        0.70      0.62 o 
  -5   2  13        5.21        7.28      2.11 o 
  -4   2  13        0.68        0.80      0.97 o 
  -3   2  13        5.97        5.10      0.60 o 
  -2   2  13       62.91       67.41      2.34 o 
   0   2  13      203.53      208.61      3.46 o 
   1   2  13      234.18      229.34      3.09 o 
   2   2  13       63.08       67.42      1.03 o 
   3   2  13        5.26        4.54      1.02 o 
   4   2  13        0.65        0.52      0.57 o 
   5   2  13        5.11        5.55      0.88 o 
  -4   3  13       65.17       70.40      2.85 o 
  -3   3  13       11.13        7.64      1.11 o 
  -2   3  13       66.07       59.63      1.43 o 
  -1   3  13       23.87       25.05      1.40 o 
   0   3  13       64.76       72.54      1.79 o 
   1   3  13       23.01       28.67      2.24 o 
   2   3  13       64.26       59.94      1.53 o 
   3   3  13       11.64        7.66      0.83 o 
   4   3  13       66.73       64.97      1.86 o 
   5   3  13        4.78        6.13      0.93 o 
  -3   4  13      122.41      113.10      3.34 o 
  -2   4  13       19.09       20.07      0.92 o 
  -1   4  13      112.03      111.95      2.52 o 
   0   4  13      111.08      114.10      4.96 o 
   1   4  13      105.30      106.52      6.16 o 
   2   4  13       18.80       20.60      1.38 o 
   3   4  13      123.10      116.89      3.10 o 
   4   4  13       10.05       12.75      1.43 o 
   5   4  13        2.42        2.68      1.14 o 
  -3   5  13       11.20       11.01      1.34 o 
  -2   5  13       37.42       37.57      1.80 o 
  -1   5  13       32.53       35.08      1.40 o 
   0   5  13        7.22        3.50      0.91 o 
   1   5  13       34.44       33.87      1.63 o 
   2   5  13       35.99       34.03      1.71 o 
   3   5  13       11.50       14.04      1.44 o 
   4   5  13        5.26        5.15      1.17 o 
  -3   6  13        5.66        3.14      1.45 o 
  -2   6  13        9.32       12.65      1.77 o 
  -1   6  13        1.36        1.91      1.11 o 
   0   6  13        6.28        7.48      1.01 o 
   1   6  13        1.08        2.08      0.89 o 
   2   6  13        9.33       11.23      1.75 o 
   3   6  13        5.71        6.90      1.23 o 
  -2   7  13       11.73       11.04      1.88 o 
  -1   7  13       16.09       17.66      2.03 o 
   0   7  13        0.23        0.20      1.23 o 
   1   7  13       16.45       18.41      3.02 o 
   2   7  13       12.08       12.11      2.68 o 
   0   0  14     2537.79     2725.63     47.89 o 
   1   0  14     1003.27      989.57      9.09 o 
   2   0  14      162.07      152.92      2.28 o 
   3   0  14       34.23       32.50      2.39 o 
   4   0  14       16.76       14.83      0.93 o 
   5   0  14        1.63        2.38      1.33 o 
  -5   1  14        1.75        0.70      0.82 o 
  -4   1  14       26.96       33.11      1.15 o 
  -3   1  14       68.25       67.14      1.49 o 
  -2   1  14      114.14      115.99      2.98 o 
  -1   1  14      188.42      188.33      3.30 o 
   0   1  14      138.28      133.42      2.07 o 
   1   1  14      189.59      192.25      2.28 o 
   2   1  14      117.63      122.58      1.47 o 
   3   1  14       65.20       66.43      1.56 o 
   4   1  14       26.11       32.02      1.27 o 
   5   1  14        1.88        1.84      0.67 o 
  -5   2  14        4.06        5.31      1.06 o 
  -4   2  14        3.34        4.36      1.14 o 
  -3   2  14      147.80      142.74      2.72 o 
  -2   2  14       91.84       91.77      2.85 o 
   0   2  14      242.50      253.59      4.07 o 
   1   2  14       37.95       34.39      1.05 o 
   2   2  14       87.97       88.77      1.40 o 
   3   2  14      147.46      144.50      3.79 o 
   4   2  14        2.91        3.74      0.72 o 
   5   2  14        4.08        4.34      0.84 o 
  -4   3  14       32.99       32.92      2.17 o 
  -3   3  14       78.91       69.03      2.62 o 
  -2   3  14       20.33       17.81      0.87 o 
  -1   3  14      290.93      288.37      6.10 o 
   0   3  14      498.85      492.91      6.87 o 
   1   3  14      292.38      288.14      4.65 o 
   2   3  14       20.36       18.51      1.61 o 
   3   3  14       76.42       66.56      1.79 o 
   4   3  14       32.79       32.27      1.52 o 
   5   3  14       16.81       15.56      1.23 o 
  -3   4  14       17.74       19.37      1.60 o 
  -2   4  14       74.33       65.54      1.60 o 
  -1   4  14        4.76        5.19      1.53 o 
   0   4  14        5.17        8.59      1.75 o 
   1   4  14        4.79        5.40      0.85 o 
   2   4  14       74.83       67.44      2.16 o 
   3   4  14       17.67       18.94      1.83 o 
   4   4  14        7.50        6.26      1.18 o 
  -3   5  14        5.06        3.79      1.08 o 
  -2   5  14       19.94       19.08      1.60 o 
  -1   5  14       24.68       25.42      1.28 o 
   0   5  14        0.00       -0.01      0.65 o 
   1   5  14       25.90       27.22      1.52 o 
   2   5  14       20.44       19.15      1.49 o 
   3   5  14        5.17        5.20      3.00 o 
   4   5  14        0.60       -0.92      0.92 o 
  -2   6  14        4.12        1.51      1.00 o 
  -1   6  14        0.14        0.03      0.94 o 
   0   6  14       28.64       29.52      1.55 o 
   1   6  14        0.20        0.61      0.96 o 
   2   6  14        4.05        2.83      1.00 o 
   3   6  14       12.85       16.60      1.67 o 
  -1   7  14       28.28       22.96      2.28 o 
   0   7  14        1.21        1.00      1.26 o 
   1   7  14       28.26       30.94      3.12 o 
   2   7  14       15.12       16.75      1.66 o 
   1   0  15        5.47        9.50      1.11 o 
   2   0  15        0.03        0.14      0.61 o 
   3   0  15      318.66      320.42      4.24 o 
   4   0  15        0.04       -0.23      0.48 o 
   5   0  15        4.60        4.49      1.03 o 
  -5   1  15        4.00        2.40      0.96 o 
  -4   1  15        7.69        6.84      0.70 o 
  -3   1  15        8.26        8.13      0.68 o 
  -2   1  15       59.27       53.36      1.95 o 
  -1   1  15       93.67      102.08      2.18 o 
   0   1  15      482.32      497.04     15.48 o 
   1   1  15       92.67       96.26      1.94 o 
   2   1  15       59.99       55.02      0.93 o 
   3   1  15        8.61        8.26      0.76 o 
   4   1  15        7.82        7.83      1.18 o 
   5   1  15        4.02        3.65      0.78 o 
  -5   2  15        6.50        9.23      1.22 o 
  -4   2  15       12.75       13.51      1.25 o 
  -3   2  15       56.43       60.30      1.65 o 
  -2   2  15       10.33       15.06      1.37 o 
   0   2  15       36.71       33.83      1.25 o 
   1   2  15      155.40      148.10      2.87 o 
   2   2  15        9.37       12.87      0.60 o 
   3   2  15       57.93       60.29      1.69 o 
   4   2  15       12.50       12.83      1.47 o 
   5   2  15        6.59        9.27      1.01 o 
  -5   3  15        0.67        2.05      1.43 o 
  -4   3  15       20.77       19.37      1.85 o 
  -3   3  15        9.61        9.38      1.26 o 
  -2   3  15       83.96       81.37      1.82 o 
  -1   3  15      139.06      135.24      3.62 o 
   0   3  15      128.66      121.35      3.54 o 
   1   3  15      143.96      140.21      2.39 o 
   2   3  15       81.48       78.51      1.44 o 
   3   3  15        9.75        9.85      0.93 o 
   4   3  15       20.74       20.74      1.30 o 
   5   3  15        0.61        1.34      0.77 o 
  -3   4  15        1.71        1.65      0.86 o 
  -2   4  15       41.38       44.73      1.36 o 
  -1   4  15       81.35       70.26      1.84 o 
   0   4  15      503.18      493.64      9.14 o 
   1   4  15       85.96       75.33      3.04 o 
   2   4  15       39.91       45.95      1.88 o 
   3   4  15        2.07        0.85      0.80 o 
   4   4  15        3.70        5.20      1.13 o 
  -3   5  15        0.82        1.14      1.00 o 
  -2   5  15       35.86       29.32      1.97 o 
  -1   5  15      111.01      111.66      2.50 o 
   0   5  15       17.23       15.41      1.16 o 
   1   5  15      111.84      114.10      3.99 o 
   2   5  15       36.44       33.49      3.58 o 
   3   5  15        0.61        0.07      0.93 o 
   4   5  15        4.77        2.91      1.13 o 
  -2   6  15        8.58       11.27      1.48 o 
  -1   6  15       35.83       31.52      2.25 o 
   0   6  15       61.18       71.89      3.51 o 
   1   6  15       36.16       30.53      1.71 o 
   2   6  15        8.93        9.65      1.35 o 
   3   6  15        2.76        2.14      1.11 o 
  -1   7  15        9.17        9.36      1.68 o 
   0   7  15        0.24        1.34      1.34 o 
   1   7  15        8.89       10.79      1.34 o 
   2   7  15        0.64        1.19      1.06 o 
   0   0  16      103.86      103.52      3.14 o 
   1   0  16       82.77       84.67      1.60 o 
   2   0  16      454.98      412.35      7.40 o 
   3   0  16       46.75       38.36      1.27 o 
   4   0  16        1.66        2.30      0.59 o 
   5   0  16        2.20        5.70      1.13 o 
  -5   1  16        1.52        0.79      1.43 o 
  -4   1  16       26.56       29.93      1.68 o 
  -3   1  16      125.05      112.09      2.07 o 
  -2   1  16      155.60      165.52      3.23 o 
  -1   1  16      216.41      207.60      3.60 o 
   0   1  16      454.16      491.28      5.73 o 
   1   1  16      207.02      201.77      2.87 o 
   2   1  16      151.00      157.49      1.85 o 
   3   1  16      127.05      116.94      2.77 o 
   4   1  16       26.89       31.17      1.71 o 
   5   1  16        1.45        2.43      0.72 o 
  -5   2  16        6.48        7.30      1.20 o 
  -4   2  16       13.05       11.27      1.22 o 
  -3   2  16       49.47       54.87      3.05 o 
  -2   2  16      156.12      140.03      3.97 o 
   0   2  16      545.26      526.06      7.51 o 
   1   2  16      142.94      137.45      2.25 o 
   2   2  16      159.33      143.17      2.00 o 
   3   2  16       48.55       51.09      1.54 o 
   4   2  16       13.86       11.72      1.02 o 
   5   2  16        6.58        6.95      0.96 o 
  -5   3  16        1.22        2.14      1.57 o 
  -4   3  16       21.69       19.65      1.91 o 
  -3   3  16       21.38       21.82      1.77 o 
  -2   3  16        1.16        0.65      0.50 o 
  -1   3  16       67.66       70.49      2.48 o 
   0   3  16        5.78        6.08      1.08 o 
   1   3  16       67.91       69.09      1.62 o 
   2   3  16        1.19        0.37      0.38 o 
   3   3  16       22.77       18.63      1.57 o 
   4   3  16       21.83       22.93      1.37 o 
   5   3  16        1.21        0.80      0.77 o 
  -3   4  16        2.77        2.71      0.97 o 
  -2   4  16        0.84        1.57      0.64 o 
  -1   4  16        4.93        4.78      0.75 o 
   0   4  16      521.63      517.57     12.00 o 
   1   4  16        4.73        5.99      0.89 o 
   2   4  16        0.77        1.49      0.76 o 
   3   4  16        2.64        2.35      0.94 o 
   4   4  16        5.64        5.60      1.17 o 
  -3   5  16        5.25        5.11      1.14 o 
  -2   5  16        7.00        6.33      1.26 o 
  -1   5  16        4.60        7.00      1.20 o 
   0   5  16        6.14        8.51      0.99 o 
   1   5  16        4.82        7.13      1.03 o 
   2   5  16        6.68        5.15      1.07 o 
   3   5  16        5.47        3.89      1.09 o 
   4   5  16        0.68        0.73      0.98 o 
  -2   6  16        5.24        3.59      1.26 o 
  -1   6  16       22.86       24.39      2.03 o 
   0   6  16       13.47       12.86      1.22 o 
   1   6  16       23.66       23.80      1.66 o 
   2   6  16        5.23        4.80      1.10 o 
   3   6  16       11.19       10.25      1.43 o 
  -1   7  16       11.17       10.73      1.74 o 
   0   7  16       31.26       41.79      2.82 o 
   1   7  16       11.21       10.33      1.39 o 
   2   7  16        4.71        3.51      1.74 o 
   1   0  17        4.16        4.15      0.49 o 
   2   0  17        1.88        2.90      1.27 o 
   3   0  17        6.38        4.95      0.67 o 
   4   0  17       19.13       16.93      1.06 o 
   5   0  17        0.08        0.49      0.88 o 
  -5   1  17        5.19        5.21      1.11 o 
  -4   1  17        2.30        3.25      0.64 o 
  -3   1  17       63.26       66.46      1.59 o 
  -2   1  17      116.93      103.96      2.51 o 
  -1   1  17        1.76        1.96      0.53 o 
   0   1  17       26.52       33.25      3.44 o 
   1   1  17        1.82        2.80      0.44 o 
   2   1  17      114.87      103.83      1.44 o 
   3   1  17       61.90       64.96      2.15 o 
   4   1  17        2.26        1.92      0.67 o 
   5   1  17        5.12        6.45      0.91 o 
  -5   2  17        6.55        9.52      1.33 o 
  -4   2  17        7.27        6.31      1.03 o 
  -3   2  17        3.28        4.74      0.61 o 
  -2   2  17      129.38      127.08      3.74 o 
   0   2  17      149.36      149.66      2.41 o 
   1   2  17       79.02       73.70      1.57 o 
   2   2  17      127.50      120.84      1.84 o 
   3   2  17        3.28        6.10      1.29 o 
   4   2  17        7.39        6.45      0.88 o 
   5   2  17        6.60        8.81      1.03 o 
  -4   3  17       31.22       25.33      2.08 o 
  -3   3  17       65.63       65.27      2.80 o 
  -2   3  17       49.17       45.41      1.44 o 
  -1   3  17      128.42      132.05      3.62 o 
   0   3  17      155.13      142.71      4.05 o 
   1   3  17      122.74      126.66      2.34 o 
   2   3  17       49.92       44.18      1.38 o 
   3   3  17       65.97       64.03      1.83 o 
   4   3  17       30.55       27.95      1.54 o 
  -3   4  17        3.64        5.33      1.11 o 
  -2   4  17       72.73       68.32      1.76 o 
  -1   4  17       30.10       26.15      2.08 o 
   0   4  17       68.71       69.03      2.07 o 
   1   4  17       31.26       24.78      1.43 o 
   2   4  17       73.63       72.39      2.36 o 
   3   4  17        3.79        3.20      1.02 o 
   4   4  17        4.57        3.61      1.09 o 
  -3   5  17       19.98       19.91      1.80 o 
  -2   5  17       15.42       12.07      1.04 o 
  -1   5  17       26.20       26.66      2.10 o 
   0   5  17       19.67       15.72      1.23 o 
   1   5  17       26.23       27.02      1.55 o 
   2   5  17       15.09       13.79      1.38 o 
   3   5  17       19.37       21.53      3.61 o 
  -2   6  17        3.02        4.59      1.26 o 
  -1   6  17        5.23        1.91      1.23 o 
   0   6  17       51.27       53.58      2.01 o 
   1   6  17        5.11        5.12      1.07 o 
   2   6  17        2.93        3.83      1.10 o 
   3   6  17        3.56        5.32      1.23 o 
  -1   7  17        2.98        5.88      1.48 o 
   0   7  17        3.97        3.39      1.45 o 
   1   7  17        3.11        4.62      1.15 o 
   0   0  18      224.19      209.32      5.25 o 
   1   0  18       95.67       98.25      1.83 o 
   2   0  18       32.16       31.29      1.45 o 
   3   0  18      105.52      115.46      2.25 o 
   4   0  18        0.05        0.71      0.58 o 
   5   0  18        1.32        1.61      0.95 o 
  -5   1  18       19.48       18.67      1.94 o 
  -4   1  18       14.31       11.12      0.89 o 
  -3   1  18       36.96       37.61      1.29 o 
  -2   1  18      242.43      238.76      4.40 o 
  -1   1  18      231.11      225.20      7.30 o 
   0   1  18        2.28        4.62      0.54 o 
   1   1  18      232.85      226.06      3.20 o 
   2   1  18      243.44      242.41      3.86 o 
   3   1  18       36.21       37.27      1.36 o 
   4   1  18       14.33       11.31      0.99 o 
   5   1  18       19.51       20.97      1.90 o 
  -5   2  18        6.57        7.84      1.22 o 
  -4   2  18       26.40       27.90      1.71 o 
  -3   2  18       17.03       12.10      0.82 o 
  -2   2  18      156.37      139.38      3.08 o 
  -1   2  18      117.97      118.78      3.97 o 
   0   2  18      119.94      111.72      2.04 o 
   1   2  18      117.65      119.92      2.43 o 
   2   2  18      153.85      145.79      2.49 o 
   3   2  18       17.07       13.66      1.01 o 
   4   2  18       26.48       27.64      2.28 o 
   5   2  18        6.58        6.94      0.99 o 
  -4   3  18        0.99        1.08      1.08 o 
  -3   3  18       40.07       33.72      2.08 o 
  -2   3  18        8.36        8.83      0.83 o 
  -1   3  18       53.01       48.72      2.17 o 
   0   3  18        2.02        0.88      0.91 o 
   1   3  18       56.38       50.55      1.47 o 
   2   3  18        8.16        6.73      0.59 o 
   3   3  18       40.13       35.73      1.42 o 
   4   3  18        1.00        1.29      0.75 o 
  -3   4  18       18.83       18.20      1.74 o 
  -2   4  18       14.82       13.93      2.75 o 
  -1   4  18       33.82       32.55      1.94 o 
   0   4  18        4.27        4.07      0.80 o 
   1   4  18       34.63       33.09      1.60 o 
   2   4  18       15.40       16.12      1.41 o 
   3   4  18       18.54       16.19      1.47 o 
   4   4  18       16.54       16.25      3.44 o 
  -3   5  18        4.71        4.91      1.23 o 
  -2   5  18       26.60       24.19      1.31 o 
  -1   5  18        9.95        8.36      1.23 o 
   0   5  18        1.90        1.94      0.80 o 
   1   5  18        9.83        7.89      1.63 o 
   2   5  18       26.74       25.80      4.14 o 
   3   5  18        4.60        2.65      1.02 o 
  -2   6  18        6.61        7.87      1.43 o 
  -1   6  18       17.18       17.97      2.03 o 
   0   6  18       20.67       23.01      1.57 o 
   1   6  18       17.03       18.37      1.52 o 
   2   6  18        6.71        3.84      1.13 o 
  -1   7  18        4.83        5.19      1.51 o 
   0   7  18        0.13       -0.68      1.20 o 
   1   7  18        4.64        4.43      1.14 o 
   1   0  19      200.19      191.03      2.88 o 
   2   0  19       91.09       91.91      2.45 o 
   3   0  19        3.34        3.15      0.73 o 
   4   0  19        3.48        3.50      0.69 o 
   5   0  19        0.12        0.05      0.87 o 
  -5   1  19        1.42        3.14      1.03 o 
  -4   1  19        0.52        1.00      0.82 o 
  -3   1  19        0.90        1.08      0.52 o 
  -2   1  19       62.31       64.64      2.54 o 
  -1   1  19       11.94       10.25      0.90 o 
   0   1  19        6.30        5.12      0.58 o 
   1   1  19       13.07       16.25      1.74 o 
   2   1  19       62.23       65.13      1.45 o 
   3   1  19        1.01        0.98      0.55 o 
   4   1  19        0.53        0.56      0.66 o 
   5   1  19        1.42        4.87      1.18 o 
  -4   2  19       42.69       48.17      2.12 o 
  -3   2  19        1.13        1.24      0.51 o 
  -2   2  19       48.40       50.23      1.82 o 
  -1   2  19       13.77       17.90      2.27 o 
   0   2  19       82.60       78.32      1.71 o 
   1   2  19       14.31       15.98      0.90 o 
   2   2  19       50.67       50.60      1.19 o 
   3   2  19        1.23        1.92      0.94 o 
   4   2  19       43.18       48.72      1.78 o 
  -4   3  19        0.86        0.87      0.84 o 
  -3   3  19       14.98       19.17      1.85 o 
  -2   3  19       11.34        9.83      0.89 o 
  -1   3  19      180.78      175.55      4.62 o 
   0   3  19       21.75       25.33      1.80 o 
   1   3  19      177.01      175.79      2.51 o 
   2   3  19       10.98        9.57      0.87 o 
   3   3  19       14.16       15.74      1.16 o 
   4   3  19        0.91        0.77      0.72 o 
  -3   4  19       13.14        9.73      1.43 o 
  -2   4  19        2.54        2.50      0.70 o 
  -1   4  19        6.52        5.73      1.17 o 
   0   4  19       76.81       81.97      2.28 o 
   1   4  19        6.33        6.44      0.97 o 
   2   4  19        3.28        2.01      0.61 o 
   3   4  19       12.96       10.70      1.34 o 
   4   4  19        4.86        3.56      1.67 o 
  -3   5  19       23.73       21.82      1.97 o 
  -2   5  19        7.65       11.14      1.50 o 
  -1   5  19       15.87       17.14      2.14 o 
   0   5  19        2.47        3.39      0.83 o 
   1   5  19       15.72       16.30      1.39 o 
   2   5  19        7.75        8.84      1.30 o 
   3   5  19       23.98       23.91      1.90 o 
  -2   6  19       18.56       14.21      1.80 o 
  -1   6  19       12.96       17.69      2.03 o 
   0   6  19       13.24       12.82      1.30 o 
   1   6  19       12.91       18.80      3.32 o 
   2   6  19       19.09       20.93      1.79 o 
   0   7  19        0.01        0.66      1.37 o 
   0   0  20      379.19      350.47      7.96 o 
   2   0  20        2.33        3.11      0.79 o 
   3   0  20        9.21        6.48      0.75 o 
   4   0  20       39.07       40.40      1.50 o 
   5   0  20       10.90       12.88      1.55 o 
  -5   1  20        1.36        0.98      0.97 o 
  -4   1  20        5.46        4.64      1.08 o 
  -3   1  20       39.47       39.68      1.36 o 
  -2   1  20       36.46       30.13      2.97 o 
  -1   1  20      255.41      260.53      4.53 o 
   0   1  20        0.68        0.53      0.44 o 
   1   1  20      250.93      253.25      3.64 o 
   2   1  20       36.26       31.58      0.96 o 
   3   1  20       40.30       41.97      1.45 o 
   4   1  20        5.57        5.18      0.85 o 
   5   1  20        1.44        3.45      1.71 o 
  -4   2  20        1.62        1.43      0.86 o 
  -3   2  20        2.36        2.08      0.57 o 
  -2   2  20       88.63       94.22      2.55 o 
  -1   2  20      214.89      207.42      3.89 o 
   0   2  20       97.84      100.08      2.61 o 
   1   2  20      216.12      207.94      4.06 o 
   2   2  20       86.21       92.31      1.69 o 
   3   2  20        2.58        1.65      0.65 o 
   4   2  20        1.66        2.14      0.80 o 
  -4   3  20        6.92        8.64      1.26 o 
  -3   3  20        1.58        2.60      1.08 o 
  -2   3  20       19.46       19.77      1.19 o 
  -1   3  20      184.19      186.56      4.88 o 
   0   3  20        9.62       11.92      1.45 o 
   1   3  20      180.47      183.75      2.63 o 
   2   3  20       20.62       19.91      0.91 o 
   3   3  20        1.53        2.72      0.78 o 
   4   3  20        6.80       10.07      1.08 o 
  -3   4  20        0.07        0.88      1.00 o 
  -2   4  20       14.33       13.25      1.54 o 
  -1   4  20       50.53       50.98      2.45 o 
   0   4  20        8.39        8.55      1.74 o 
   1   4  20       50.68       55.02      2.07 o 
   2   4  20       14.07       14.99      1.01 o 
   3   4  20        0.10        0.28      0.92 o 
   4   4  20        3.59        3.13      1.18 o 
  -3   5  20        0.77        3.39      1.23 o 
  -2   5  20        9.82        9.71      1.05 o 
  -1   5  20        7.43        8.91      1.05 o 
   0   5  20       24.26       25.54      1.55 o 
   1   5  20        7.35        7.59      1.14 o 
   2   5  20        9.93       13.48      1.43 o 
   3   5  20        0.74        2.66      1.08 o 
  -2   6  20        6.15        7.07      1.54 o 
  -1   6  20       10.68       11.44      1.80 o 
   0   6  20        2.23        2.08      0.91 o 
   1   6  20       10.12        9.61      1.31 o 
   2   6  20        6.21        9.04      2.58 o 
   1   0  21       65.91       75.98      1.70 o 
   2   0  21       69.22       64.26      1.58 o 
   3   0  21        0.01       -0.40      0.52 o 
   4   0  21        0.79        0.87      0.66 o 
  -4   1  21       11.65       13.14      1.41 o 
  -3   1  21        6.02        5.75      0.76 o 
  -2   1  21       56.86       62.40      2.09 o 
  -1   1  21       83.55       82.86      1.82 o 
   0   1  21       24.82       23.51      0.98 o 
   1   1  21       82.24       83.57      1.82 o 
   2   1  21       56.88       67.53      1.40 o 
   3   1  21        5.65        5.79      0.80 o 
   4   1  21       11.66       14.29      1.15 o 
  -4   2  21        0.76       -0.23      0.87 o 
  -3   2  21       16.37       15.55      1.80 o 
  -2   2  21       25.56       25.88      2.51 o 
  -1   2  21       39.21       42.41      3.87 o 
   0   2  21       95.88       93.13      1.99 o 
   1   2  21       39.37       40.87      1.33 o 
   2   2  21       27.55       26.53      0.97 o 
   3   2  21       16.24       16.99      1.18 o 
   4   2  21        0.67        0.43      0.76 o 
  -4   3  21        3.22        4.98      1.12 o 
  -3   3  21        9.48       10.72      1.21 o 
  -2   3  21       32.88       36.03      1.52 o 
  -1   3  21      136.79      133.36      4.05 o 
   0   3  21        6.66        9.71      1.03 o 
   1   3  21      141.70      135.32      2.20 o 
   2   3  21       32.86       36.67      1.15 o 
   3   3  21        9.29        9.33      1.01 o 
   4   3  21        3.19        4.44      0.95 o 
  -3   4  21        3.43        8.22      1.43 o 
  -2   4  21       92.58       91.78      2.33 o 
  -1   4  21       19.54       13.46      1.63 o 
   0   4  21       64.17       52.10      2.67 o 
   1   4  21       19.63       14.62      1.33 o 
   2   4  21       92.61       90.56      2.78 o 
   3   4  21        3.39        5.59      1.17 o 
  -3   5  21        6.54        6.50      1.48 o 
  -2   5  21        5.18        5.40      0.93 o 
  -1   5  21       61.10       58.81      2.04 o 
   0   5  21        0.44       -0.14      0.96 o 
   1   5  21       59.55       60.45      3.58 o 
   2   5  21        5.07        5.27      1.40 o 
   3   5  21        6.63        9.77      2.37 o 
  -2   6  21       10.60        9.41      1.63 o 
  -1   6  21        8.77        9.96      1.68 o 
   0   6  21        3.37        3.43      1.00 o 
   1   6  21        9.19       10.33      1.32 o 
   2   6  21       10.48       11.70      1.53 o 
   0   0  22      122.56      106.86      3.62 o 
   1   0  22       18.87       16.31      0.94 o 
   2   0  22      140.46      147.16      2.73 o 
   3   0  22        5.07        7.48      1.10 o 
   4   0  22        5.63        8.50      1.42 o 
  -4   1  22        6.18        5.96      1.19 o 
  -3   1  22        0.76        1.28      0.60 o 
  -2   1  22       51.15       52.27      2.60 o 
  -1   1  22      245.39      230.33      5.30 o 
   0   1  22      112.38      112.64      2.54 o 
   1   1  22      251.51      248.40      3.62 o 
   2   1  22       53.28       51.11      1.26 o 
   3   1  22        0.78        1.91      0.74 o 
   4   1  22        5.97        4.91      0.87 o 
  -4   2  22        9.19       13.92      1.49 o 
  -3   2  22       25.88       24.61      1.23 o 
  -2   2  22       92.49       83.09      2.47 o 
  -1   2  22        7.22        8.90      1.16 o 
   0   2  22        0.02        0.19      0.50 o 
   1   2  22        8.23        9.84      0.82 o 
   2   2  22       95.88       87.89      1.69 o 
   3   2  22       25.41       21.04      1.31 o 
   4   2  22        8.84       14.21      1.22 o 
  -4   3  22       13.76       13.77      1.50 o 
  -3   3  22       13.34       19.06      1.58 o 
  -2   3  22       12.11       11.25      0.92 o 
  -1   3  22       70.72       66.38      2.14 o 
   0   3  22        4.21        3.30      0.79 o 
   1   3  22       71.58       68.73      1.56 o 
   2   3  22       11.70       12.37      0.82 o 
   3   3  22       13.16       18.33      1.31 o 
   4   3  22       13.73       17.42      1.37 o 
  -3   4  22       11.08       12.95      1.77 o 
  -2   4  22        2.27        2.64      0.77 o 
  -1   4  22        2.51        2.05      1.08 o 
   0   4  22        7.10        6.09      0.97 o 
   1   4  22        3.05        3.27      0.70 o 
   2   4  22        2.28        3.90      1.10 o 
   3   4  22       11.16       10.95      1.46 o 
  -2   5  22        5.92        5.78      0.93 o 
  -1   5  22        6.43        7.27      1.06 o 
   0   5  22       26.32       25.06      1.59 o 
   1   5  22        6.71        8.78      1.41 o 
   2   5  22        6.07        7.32      2.20 o 
  -1   6  22        4.93        5.45      1.48 o 
   0   6  22       28.29       29.21      2.95 o 
   1   6  22        4.99        5.81      1.18 o 
   1   0  23        7.34        5.86      0.71 o 
   2   0  23       12.16       11.18      1.17 o 
   3   0  23        2.33        2.65      0.71 o 
   4   0  23        1.29        0.63      0.69 o 
  -4   1  23        0.14       -0.98      1.08 o 
  -3   1  23       10.91       12.16      0.99 o 
  -2   1  23        6.05        4.73      0.95 o 
  -1   1  23       70.39       73.55      1.77 o 
   0   1  23       14.72       12.69      0.89 o 
   1   1  23       70.14       71.49      1.74 o 
   2   1  23        6.12        5.42      0.59 o 
   3   1  23       11.17       11.56      1.03 o 
   4   1  23        0.16       -0.11      0.66 o 
  -4   2  23        5.69        7.51      1.28 o 
  -3   2  23       13.98       12.92      1.84 o 
  -2   2  23       35.53       34.81      1.71 o 
  -1   2  23       32.17       29.33      1.46 o 
   0   2  23       61.64       57.06      1.58 o 
   1   2  23       32.61       30.84      1.20 o 
   2   2  23       33.79       35.28      1.12 o 
   3   2  23       14.21       12.63      1.11 o 
   4   2  23        5.43        5.62      1.16 o 
  -4   3  23        4.82        4.93      1.45 o 
  -3   3  23        5.25        6.92      0.87 o 
  -2   3  23       14.73       16.68      1.09 o 
  -1   3  23        6.09        6.98      1.60 o 
   0   3  23       10.35       10.94      1.11 o 
   1   3  23        5.58        6.02      0.68 o 
   2   3  23       14.45       16.59      1.20 o 
   3   3  23        5.10        8.11      1.01 o 
   4   3  23        4.80        5.33      1.80 o 
  -3   4  23        3.90        5.51      1.43 o 
  -2   4  23       14.78       10.29      1.31 o 
  -1   4  23        4.82        6.96      1.45 o 
   0   4  23       26.33       23.85      1.52 o 
   1   4  23        4.59        7.21      0.87 o 
   2   4  23       14.52       13.07      1.46 o 
   3   4  23        4.02        4.34      1.22 o 
  -2   5  23        0.79        1.66      0.94 o 
  -1   5  23       10.21       10.01      1.16 o 
   0   5  23       21.93       23.89      1.65 o 
   1   5  23       10.90        9.22      1.29 o 
   2   5  23        0.64        1.50      1.00 o 
  -1   6  23        3.00        4.22      1.45 o 
   0   6  23        2.58        2.41      0.99 o 
   1   6  23        3.06        2.55      1.38 o 
   0   0  24       39.26       37.60      2.23 o 
   1   0  24       60.73       56.28      1.65 o 
   2   0  24       23.41       28.04      1.89 o 
   3   0  24       16.88       16.64      1.18 o 
   4   0  24       10.77       13.00      1.15 o 
  -4   1  24        0.69        0.45      0.93 o 
  -3   1  24       16.82       21.12      1.78 o 
  -2   1  24       66.69       64.09      4.91 o 
  -1   1  24        3.63        5.46      0.71 o 
   0   1  24       18.34       18.97      1.06 o 
   1   1  24        3.16        4.43      0.69 o 
   2   1  24       65.32       65.17      1.48 o 
   3   1  24       16.15       17.64      1.24 o 
   4   1  24        0.81        0.96      0.76 o 
  -4   2  24        5.01        6.09      1.24 o 
  -3   2  24       20.83       21.09      1.23 o 
  -2   2  24        7.30       11.18      1.22 o 
  -1   2  24       23.46       22.93      1.43 o 
   0   2  24        0.08        0.54      0.58 o 
   1   2  24       21.27       20.27      1.13 o 
   2   2  24        6.82       10.19      0.77 o 
   3   2  24       20.90       20.26      1.34 o 
   4   2  24        5.00        7.48      1.06 o 
  -3   3  24        4.78        4.07      0.81 o 
  -2   3  24       47.27       49.37      1.60 o 
  -1   3  24        0.30        0.50      0.77 o 
   0   3  24      153.79      158.76      3.56 o 
   1   3  24        0.34       -0.18      0.50 o 
   2   3  24       46.47       45.15      2.78 o 
   3   3  24        4.78        4.09      0.89 o 
  -3   4  24        0.41       -0.82      0.82 o 
  -2   4  24        4.00        3.38      0.89 o 
  -1   4  24       17.94       18.40      2.00 o 
   0   4  24       13.24       12.77      1.06 o 
   1   4  24       17.44       18.71      1.21 o 
   2   4  24        3.92        3.79      1.11 o 
   3   4  24        0.48        2.37      1.02 o 
  -2   5  24        0.77        0.84      0.80 o 
  -1   5  24       10.76       12.22      1.27 o 
   0   5  24       26.54       27.57      1.74 o 
   1   5  24       11.11       11.26      1.15 o 
   2   5  24        0.77        1.28      0.97 o 
   1   0  25        1.15        2.32      0.81 o 
   2   0  25        0.94        1.74      0.81 o 
   3   0  25        0.66        1.26      0.68 o 
   4   0  25        4.73        6.33      0.95 o 
  -4   1  25        2.99        3.25      1.37 o 
  -3   1  25       38.62       44.36      1.61 o 
  -2   1  25        9.18        9.35      1.19 o 
  -1   1  25       24.70       24.19      1.15 o 
   0   1  25       38.67       33.14      1.29 o 
   1   1  25       25.36       26.01      1.15 o 
   2   1  25        9.18       10.82      1.25 o 
   3   1  25       38.96       40.04      1.64 o 
   4   1  25        3.05        2.60      0.85 o 
  -3   2  25        5.21        6.75      0.87 o 
  -2   2  25       66.11       64.48      4.02 o 
  -1   2  25        5.33        5.39      0.99 o 
   0   2  25       60.87       65.57      1.79 o 
   1   2  25        5.18        6.46      0.78 o 
   2   2  25       65.88       68.84      1.99 o 
   3   2  25        5.08        6.79      0.98 o 
  -3   3  25       10.45       13.19      1.53 o 
  -2   3  25       36.21       30.63      1.38 o 
  -1   3  25       20.35       20.84      1.54 o 
   0   3  25        6.20        9.09      3.01 o 
   1   3  25       21.07       20.40      1.09 o 
   2   3  25       37.40       33.43      3.23 o 
   3   3  25       10.87       14.42      1.28 o 
  -2   4  25        1.40        0.43      0.66 o 
  -1   4  25       41.42       41.46      2.18 o 
   0   4  25       58.70       49.98      1.71 o 
   1   4  25       41.74       45.46      1.64 o 
   2   4  25        1.55        1.99      1.01 o 
  -1   5  25        3.82        2.98      0.95 o 
   0   5  25        8.64       11.92      3.07 o 
   1   5  25        4.03        3.99      1.51 o 
   0   0  26       30.79       29.70      2.11 o 
   1   0  26       59.52       53.52      1.97 o 
   2   0  26       30.25       34.32      1.81 o 
   3   0  26       33.02       33.88      2.12 o 
  -3   1  26       16.41       22.60      1.56 o 
  -2   1  26       10.07       10.78      1.26 o 
  -1   1  26        5.69        7.63      0.82 o 
   0   1  26      143.66      138.67      2.66 o 
   1   1  26        5.33        6.46      0.80 o 
   2   1  26       10.38       11.45      0.83 o 
   3   1  26       16.47       21.66      1.39 o 
  -3   2  26        3.29        3.72      1.08 o 
  -2   2  26       11.18       14.23      1.85 o 
  -1   2  26       57.84       53.99      2.08 o 
   0   2  26       83.13       82.86      2.11 o 
   1   2  26       59.66       59.53      1.72 o 
   2   2  26       11.05       12.44      1.12 o 
   3   2  26        3.65        3.20      0.85 o 
  -3   3  26       24.15       31.78      2.02 o 
  -2   3  26       26.65       27.99      3.20 o 
  -1   3  26        1.78        2.77      0.93 o 
   0   3  26       44.78       46.02      2.02 o 
   1   3  26        1.86        2.19      0.64 o 
   2   3  26       27.15       29.12      1.56 o 
   3   3  26       24.27       27.51      1.67 o 
  -2   4  26        5.47        6.41      0.92 o 
  -1   4  26        4.24        4.86      1.08 o 
   0   4  26        4.11        4.64      0.85 o 
   1   4  26        4.05        5.44      0.85 o 
   2   4  26        5.65        6.64      1.24 o 
  -1   5  26       15.73       18.36      1.51 o 
   0   5  26        0.48       -0.76      1.15 o 
   1   5  26       15.22       15.15      1.95 o 
   1   0  27        1.33        2.02      0.64 o 
   2   0  27        1.49        2.42      0.87 o 
   3   0  27        7.96        8.18      1.02 o 
  -3   1  27        8.09        7.08      0.96 o 
  -2   1  27        3.47        3.25      0.97 o 
  -1   1  27        0.96        0.29      0.61 o 
   0   1  27        0.12        2.13      0.80 o 
   1   1  27        0.87        0.14      0.73 o 
   2   1  27        3.63        3.55      0.80 o 
   3   1  27        8.02        7.26      0.99 o 
  -3   2  27       20.37       19.09      1.73 o 
  -2   2  27        6.88        9.15      2.87 o 
  -1   2  27       21.07       19.46      1.20 o 
   0   2  27       98.46      103.06      3.36 o 
   1   2  27       20.65       19.81      1.22 o 
   2   2  27        7.19        7.94      1.02 o 
   3   2  27       19.90       21.45      1.48 o 
  -2   3  27        3.78        5.81      0.90 o 
  -1   3  27       23.69       23.39      2.30 o 
   0   3  27       53.56       50.59      2.11 o 
   1   3  27       23.62       23.19      1.17 o 
   2   3  27        3.37        5.93      0.96 o 
  -2   4  27        2.77        1.77      0.91 o 
  -1   4  27       16.41       15.65      1.49 o 
   0   4  27        0.60        1.19      0.75 o 
   1   4  27       15.65       17.53      1.42 o 
   2   4  27        2.58        1.38      1.31 o 
   0   5  27        1.28        1.94      1.04 o 
   0   0  28       36.39       39.09      1.78 o 
   1   0  28        8.64        9.48      0.93 o 
   2   0  28        7.08        5.71      1.16 o 
   3   0  28        4.33        6.85      1.35 o 
  -3   1  28        6.77        6.51      0.94 o 
  -2   1  28        9.64       10.23      1.30 o 
  -1   1  28        2.43        4.07      0.74 o 
   0   1  28        4.18        4.49      0.81 o 
   1   1  28        2.43        2.86      0.82 o 
   2   1  28       10.17       11.48      1.17 o 
   3   1  28        6.75        6.21      0.96 o 
  -3   2  28        6.25        8.23      2.37 o 
  -2   2  28        0.23        0.32      0.68 o 
  -1   2  28       26.86       28.78      2.13 o 
   0   2  28        2.96        4.31      0.99 o 
   1   2  28       26.69       26.01      1.33 o 
   2   2  28        0.20       -0.02      0.73 o 
   3   2  28        6.14        8.91      1.14 o 
  -2   3  28        0.11        0.04      0.90 o 
  -1   3  28       31.03       36.40      1.96 o 
   0   3  28        1.16        1.33      0.94 o 
   1   3  28       31.12       32.93      1.29 o 
   2   3  28        0.06        1.13      0.80 o 
  -1   4  28        0.25        0.73      0.97 o 
   0   4  28        2.43        5.50      0.91 o 
   1   4  28        0.25       -0.36      0.93 o 
   1   0  29       19.42       18.94      1.22 o 
   2   0  29       11.42       13.56      1.45 o 
   3   0  29        1.64        2.75      0.88 o 
  -3   1  29        6.06        4.05      0.89 o 
  -2   1  29        0.19        0.48      0.90 o 
  -1   1  29        3.53        4.35      0.84 o 
   0   1  29       19.14       16.00      1.14 o 
   1   1  29        3.60        5.11      0.82 o 
   2   1  29        0.17        0.37      0.70 o 
   3   1  29        5.97        4.04      0.92 o 
  -2   2  29        2.19        0.30      0.71 o 
  -1   2  29        1.14        1.39      0.72 o 
   0   2  29        2.20        2.54      0.78 o 
   1   2  29        1.36        2.48      0.76 o 
   2   2  29        2.08        1.66      0.78 o 
  -2   3  29       16.54       15.93      1.27 o 
  -1   3  29       26.68       28.99      4.89 o 
   0   3  29        1.36        2.09      0.95 o 
   1   3  29       26.26       24.80      1.22 o 
   2   3  29       17.03       18.22      1.49 o 
   0   4  29        5.35        7.21      1.00 o 
   0   0  30        0.58       -0.01      0.73 o 
   1   0  30       10.85       13.46      1.12 o 
   2   0  30        5.93        5.46      1.16 o 
  -2   1  30       13.14       13.15      1.50 o 
  -1   1  30        9.23        8.64      0.84 o 
   0   1  30        0.33        1.68      0.73 o 
   1   1  30        9.45       10.69      1.32 o 
   2   1  30       12.95       15.37      1.28 o 
  -2   2  30        6.23        6.12      0.96 o 
  -1   2  30       26.02       28.77      2.69 o 
   0   2  30       44.15       42.78      2.07 o 
   1   2  30       26.06       27.69      1.45 o 
   2   2  30        6.47        8.26      1.08 o 
  -1   3  30        6.97        5.99      0.96 o 
   0   3  30        4.92        6.77      1.18 o 
   1   3  30        6.66        6.63      1.00 o 
   1   0  31       12.72       16.29      1.23 o 
   2   0  31        0.59        1.14      0.96 o 
  -2   1  31        0.22       -0.22      0.98 o 
  -1   1  31        8.27        7.32      0.83 o 
   0   1  31       12.91       11.44      1.10 o 
   1   1  31        8.23        7.30      0.96 o 
   2   1  31        0.19       -0.17      0.73 o 
  -1   2  31       19.73       22.23      1.41 o 
   0   2  31        4.31        5.53      1.18 o 
   1   2  31       19.71       19.94      1.34 o 
   0   3  31       13.13       17.20      2.10 o 
   0   0  32        5.79        4.28      1.06 o 
   1   0  32       15.35       18.87      1.32 o 
  -1   1  32        0.55        0.84      0.63 o 
   0   1  32       13.99       14.52      1.02 o 
   1   1  32        0.45        0.09      0.70 o 
   0   2  32        4.81        5.65      0.95 o 
   0   1  33        0.07        1.04      0.66 o 
                                                 
